# Supplementary material for: Ediacaran biozones identified with network analysis provide evidence for pulsed extinctions of early complex life
Source: Nat Commun. 2019 Feb 22;10:911. doi: 10.1038/s41467-019-08837-3 (PMC6384941; doi:10.1038/s41467-019-08837-3)
Supplement: Supplementary file 4 — Source Data [file 41467_2019_8837_MOESM4_ESM.xlsx]

## Sheet: CONTENTS
Supplementary Data (source data) for 'Ediacaran biozones identified with network analysis provide evidence for pulsed extinctions of early complex life' by Muscente et al. (2019, Nature Communications)
PAGE	CONTENTS
Fig_1	Data illustrated in the figure
Fig_2	Data illustrated in the figure
Fig_3	Data illustrated in the figure
Fig_4	Data illustrated in the figure
Fig_5	Data illustrated in the figure
Fig_6	Data illustrated in the figure
Fig_7	Data illustrated in the figure
Fig_S1	Data illustrated in the figure
Fig_S2	Data illustrated in the figure
Fig_S3	Data illustrated in the figure
Fig_S4	Data illustrated in the figure
Fig_S5	Data illustrated in the figure
Fig_S6	Data illustrated in the figure
Fig_S7	Data illustrated in the figure
Fig_S8	Data illustrated in the figure
Fig_S9	Data illustrated in the figure
Fig_S10	Data illustrated in the figure
Fig_S11	Data illustrated in the figure
Fig_S12	Data illustrated in the figure
Fig_S13	Data illustrated in the figure
Fig_S14	Data illustrated in the figure
Fig_S15	Data illustrated in the figure
Fig_S16	Data illustrated in the figure
Fig_S17	Data illustrated in the figure
Table 1	Editable version of the table
Table 2	Editable version of the table
Table S1	Editable version of the table
Table S2	Editable version of the table
Table S3	Editable version of the table
Table S4	Editable version of the table
Table S5	Editable version of the table
Table S6	Editable version of the table
Table S7	Editable version of the table
Table S8	Editable version of the table
body_occ	Raw data on occurrences of body fossil genera in the Ediacaran
trace_occ	Raw data on occurrences of trace fossil ichnogenera in the Ediacaran
additional_occ	Additional occurrences of fossils, which cannot be ascribed to specific taxa, in the Ediacaran
refs	A list of the references incorporated into the dataset and their identifying reference numbers in the Paleobiology Database (PBDB)
fms	A list of the geologic formations in the study as well as their associated data used in assortativity calculations (i.e. country, geoplate, region, etc.)
taxa	A list of the taxa in the study as well as their associated data
abs_age	A list of the absolute age constraints on Ediacaran strata and their geospatial (stratigraphic and geographic) locations
link_lists	The edge lists used in this study (i.e. list of the links in each network)
modules	A table indicating the nodes in each network of the study as well as their types (e.g. taxon, paleoenvironment, or geologic formation) and module assignments
sensitivity	The results of the sensitivity analysis
randomization	The results of the randomization testing of modularity and community structure robustness
centrality	A table of the taxa nodes in the bipartite network of Ediacaran formations and taxa, which includes their formation counts as well as their degree and betweeness centrality scores
rarefaction	The results of the rarefaction analyses
fms_estimators	The results of applying non-parametric richness estimators to the data (samples are geologic formations)
cols_estimators	The results of applying non-parametric richness estimators to the data (samples are fossil collection points)

## Sheet: Fig_1
Presence/absence matrix	Affinovendia	Aggregatosphaera	Albumares	Andiva	Anfesta	Anhuiphyton	Annulatubus	Anomalophyton	Archaeaspinus	Archaeichnium	Archaeonassa	Archangelia	Archyfasma	Arkarua	Armillifera	Atakia	Aulozoon (informal)	Ausia	Avalofractus	Baculiphyca	Beothukis	Bergaueria	Bradgatia	Burykhia	Calyptrina	Charnia	Charniodiscus	Circulichnis	Cloudina	Conichnus	Conomedusites	Conotubus	Corumbella	Cucullus	Cyanorus	Dickinsonia	Doushantuophyton	Dumbbell (informal)	Elainabella	Enteromorphites	Eoandromeda	Eoholynia	Epibaion	Ernietta	Favosiphycus	Fedomia	Flabellophyton	Fractofusus	Frondophyllas
Bradgate Formation (UK)	0	0	0	0	0	0	0	0	0	0	0	0	0	0	0	0	0	0	0	0	0	0	1	0	0	1	1	0	0	0	0	0	0	0	0	0	0	1	0	0	0	0	0	0	0	0	0	0	0
Briscal Formation (Canada)	0	0	0	0	0	0	0	0	0	0	0	0	0	0	0	0	0	0	0	0	1	0	1	0	0	1	0	0	0	0	0	0	0	0	0	0	0	0	0	0	0	0	0	0	0	0	0	1	1
Drook Formation (Canada)	0	0	0	0	0	0	0	0	0	0	0	0	0	0	0	0	0	0	0	0	1	0	0	0	0	1	1	0	0	0	0	0	0	0	0	0	0	0	0	0	0	0	0	0	0	0	0	0	0
Fermeue Formation (Canada)	0	0	0	0	0	0	0	0	0	0	0	0	0	0	0	0	0	0	0	0	0	1	1	0	0	1	1	0	0	0	0	0	0	0	0	0	0	0	0	0	0	0	0	0	0	0	0	1	0
Mistaken Point Formation (Canada)	0	0	0	0	0	0	0	0	0	0	0	0	0	0	0	0	0	0	0	0	1	0	1	0	0	1	1	0	0	0	0	0	0	0	0	0	0	0	0	0	0	0	0	0	0	0	0	1	1
Nadaleen Formation (Canada)	0	0	0	0	0	0	0	0	0	0	0	0	0	0	0	0	0	0	0	0	1	0	0	0	0	1	1	0	0	0	0	0	0	0	0	0	0	0	0	0	0	0	0	0	0	0	0	1	0
Trepassey Formation (Canada)	0	0	0	0	0	0	0	0	0	0	0	0	0	0	0	0	0	0	1	0	1	0	1	0	0	1	1	0	0	0	0	0	0	0	0	0	0	0	0	0	0	0	0	0	0	0	0	1	0
Lantian Formation (China)	0	0	0	0	0	1	0	0	0	0	0	0	0	0	0	0	0	0	0	0	0	0	0	0	0	0	0	0	0	0	0	0	0	0	0	0	1	0	0	0	0	0	0	0	0	0	1	0	0
Doushantuo Formation (China)	0	1	0	0	0	0	0	1	0	0	0	0	0	0	0	0	0	0	0	1	0	0	0	0	1	0	0	0	0	0	0	0	0	1	0	0	1	0	0	1	1	0	0	0	0	0	1	0	0
Khatyspyt Formation (Russia)	1	0	0	0	0	0	1	0	0	0	0	0	0	0	0	0	0	0	0	0	0	0	0	0	0	1	0	0	0	0	0	0	0	0	0	0	0	0	0	0	0	0	0	0	0	0	0	0	0
Lyamsta Formation (Russia)	0	0	0	0	0	0	0	0	0	0	0	0	1	0	0	0	0	0	0	0	0	0	0	0	0	0	0	0	0	0	0	0	0	0	0	1	0	0	0	0	0	1	0	0	1	0	0	0	0
Nagoryany Formation (Ukraine & Moldova)	0	0	0	0	0	0	0	0	0	0	0	0	0	0	0	0	0	0	0	0	0	0	0	0	0	0	0	0	0	0	0	0	0	0	0	0	0	0	0	0	0	1	0	0	0	0	0	0	0
Perevalok Formation (Russia)	0	0	0	0	0	0	0	0	0	0	0	0	0	0	0	0	0	0	0	0	0	0	0	0	0	0	0	0	0	0	0	0	0	0	0	0	0	0	0	0	0	0	0	0	0	0	0	0	0
Studenitsa Formation (Ukraine & Moldova)	0	0	0	0	0	0	0	0	0	0	0	0	0	0	0	0	0	0	0	0	0	0	0	0	0	0	0	0	0	0	0	0	0	0	0	0	0	0	0	0	0	0	0	0	0	0	0	0	0
Blueflower Formation (Canada)	0	0	0	0	0	0	1	0	0	0	1	0	0	0	0	0	0	0	0	0	0	1	0	0	0	0	1	0	0	0	0	0	0	0	0	0	0	0	0	0	0	0	0	0	0	0	0	0	0
Dabis Formation (Namibia)	0	0	0	0	0	0	0	0	0	0	0	0	0	0	0	0	0	1	0	0	0	0	0	0	0	0	0	0	1	0	0	0	0	0	0	0	0	0	0	0	0	1	0	1	0	0	0	0	0
Deep Spring Formation (USA)	0	0	0	0	0	0	0	0	0	0	0	0	0	0	0	0	0	0	0	0	0	0	0	0	0	0	0	0	1	0	0	1	0	0	0	0	0	0	1	0	0	0	0	0	0	0	0	0	0
Dengying Formation (China)	0	0	0	0	0	0	0	0	0	0	0	0	0	0	0	0	0	0	0	0	0	0	0	0	0	0	1	0	1	0	0	1	0	0	0	0	0	0	0	0	0	0	0	0	0	0	0	0	0
Floyd Church Formation (USA)	0	0	0	0	0	0	0	0	0	0	0	0	0	0	0	0	0	0	0	0	0	0	0	0	0	0	0	1	0	0	0	0	0	0	0	0	0	0	0	0	0	0	0	0	0	0	0	0	0
Nudaus Formation (Namibia)	0	0	0	0	0	0	0	0	0	0	1	0	0	0	0	0	0	0	0	0	0	0	0	0	0	0	0	0	0	0	0	0	0	0	0	0	0	0	0	0	0	0	0	0	0	0	0	0	0
Raiga Formation (Russia)	0	0	0	0	0	0	0	0	0	0	0	0	0	0	0	0	0	0	0	0	0	0	0	0	0	0	0	0	1	0	0	0	0	0	0	0	0	0	0	0	0	0	0	0	0	0	0	0	0
Urusis Formation (Namibia)	0	0	0	0	0	0	0	0	0	0	0	0	0	0	0	0	0	0	0	0	0	0	0	0	0	0	0	0	1	1	0	0	0	0	0	0	0	0	0	0	0	0	0	1	0	0	0	0	0
Wood Canyon Formation (USA)	0	0	0	0	0	0	0	0	0	1	0	0	0	0	0	0	0	0	0	0	0	0	0	0	0	0	0	0	1	0	0	1	1	0	0	0	0	0	0	0	0	0	0	1	0	0	0	0	0
Zaris Formation (Namibia)	0	0	0	0	0	0	0	0	0	0	0	0	0	0	0	0	0	0	0	0	0	0	0	0	0	0	0	0	1	0	0	0	0	0	0	0	0	0	0	0	0	0	0	0	0	0	0	0	0
"Ust-Pinega formation" (Russia)	0	0	0	0	1	0	0	0	0	0	0	0	0	0	0	0	0	0	0	0	0	0	0	0	0	1	0	0	0	0	1	0	0	0	0	0	0	0	0	0	0	0	0	0	0	0	0	0	0
Basa Formation (Russia)	0	0	0	0	0	0	0	0	0	0	0	0	0	0	0	0	0	0	0	0	0	0	0	0	0	0	1	0	0	0	0	0	0	0	0	0	0	0	0	0	0	0	0	0	0	0	0	0	0
Chernyi Kamen Formation (Russia)	0	0	0	0	0	0	0	0	0	0	0	0	0	0	0	0	0	0	0	0	0	0	0	0	0	0	1	0	0	0	0	0	0	0	0	1	0	0	0	0	0	0	0	0	0	0	0	0	0
Erga Formation (Russia)	0	0	0	1	0	0	0	0	1	0	1	0	0	0	1	0	0	0	0	0	0	0	0	0	0	0	1	0	0	0	0	0	0	0	1	1	0	0	0	0	0	0	1	0	0	0	0	0	0
Kauriyala Formation (India)	0	0	0	0	0	0	0	0	0	0	0	0	0	0	0	0	0	0	0	0	0	0	0	0	0	0	1	0	0	0	1	0	0	0	0	1	0	0	0	0	0	0	0	0	0	0	0	0	0
Mogilev Formation (Ukraine)	0	0	0	0	0	0	0	0	0	0	0	0	0	0	0	1	0	0	0	0	0	0	0	0	0	0	0	0	0	0	1	0	0	0	0	1	0	0	0	0	0	0	0	0	0	0	0	0	0
Rawnsley Quartzite Formation (Australia)	0	0	0	0	0	0	0	0	1	0	1	0	0	1	0	0	1	0	0	0	1	0	0	0	0	0	1	0	0	0	1	0	0	0	0	1	0	0	0	0	1	0	1	0	0	0	0	0	0
Verhovka Formation (Russia)	0	0	1	1	1	0	0	0	0	0	0	1	0	0	1	0	0	0	0	0	0	1	0	1	1	1	0	0	0	0	0	0	0	0	1	1	0	0	0	0	0	0	0	0	0	1	0	0	0
Yaryshev Formation (Ukraine)	0	0	0	0	0	0	0	0	0	0	0	0	0	0	0	1	0	0	0	0	0	0	0	0	0	0	1	0	0	0	0	0	0	0	0	0	0	0	0	0	0	1	0	0	0	0	0	0	0
Zimnie Gory Formation (Russia)	0	0	0	1	0	0	0	0	0	0	1	0	0	0	1	0	0	0	0	0	0	0	0	0	0	0	0	0	0	0	0	0	0	0	1	1	0	0	0	0	0	0	0	0	0	0	0	0	0
[truncated: 126 more columns]

## Sheet: Fig_2
network type	unipartite			network type	unipartite
node type 1:	genera			node type 1:	genera				Miaohe	Nama	White Sea	Avalon
node type 2:	N/A			node type 2:	N/A			Ediacara-type fossils	2	9	61	21
links:	non-weighted			links:	non-weighted			Carbonaceous compressions	34	8	4	0
				method:	COPRA			Skeletal fossils	0	15	3	0
from (taxon)	to (taxon)	value		v-parameter:	5			Ediacara-type fossils -AND/OR- carbonaceous compressions	6	0	2	2
Affinovendia	Mezenia	1						Carbonaceous -AND/OR- mineralized fossils	0	4	1	0
Affinovendia	Palaeopascichnus	1		node	type	module		Mineralized fossils	1	3	1	0
Affinovendia	Vendotaenia	1		Affinovendia	genus	Miaohe/Nama		Fossils of other -OR- unknown mode(s) of preservation	0	1	3	0
Aggregatosphaera	Anomalophyton	1		Aggregatosphaera	genus	Miaohe		Anhuiphytomorpha	8	0	0	0
Aggregatosphaera	Baculiphyca	1		Albumares	genus	White Sea		Rangeomorpha & "Ivesheadiomorpha"	0	0	4	12
Aggregatosphaera	Calyptrina	1		Anabarites	genus	Nama		Sabelliditomorpha, Shaanxilithomorpha, & Sinosabelliditomorpha	5	11	9	1
Aggregatosphaera	Cucullus	1		Andiva	genus	White Sea		Vendotaeniomorpha	5	3	3	0
Aggregatosphaera	Doushantuophyton	1		Anfesta	genus	White Sea		Arboreomorpha	0	1	1	1
Aggregatosphaera	Enteromorphites	1		Anhuiphyton	genus	Miaohe		Eoholyniomorpha, Glomulomorpha, Grypaniomorpha, Longfengshaniomorpha, & Mezeniomorpha	18	3	1	0
Aggregatosphaera	Glomulus	1		Annulatubus	genus	Miaohe		Erniettomorpha	0	2	9	3
Aggregatosphaera	Jiuqunaoella	1		Anomalophyton	genus	Miaohe		Anabaritidae, Cloudinomorpha, Namacalathomorpha, Platysolenitomorpha, & Protolagenomorpha	0	13	2	0
Aggregatosphaera	Konglingiphyton	1		Archaeaspinus	genus	White Sea		Bilateralomorpha, Dickinsoniomorpha, & Kimberellomorpha	1	1	23	0
Aggregatosphaera	Liulingjitaenia	1		Archaeichnium	genus	White Sea/Nama		Pentaradialomorpha, Tetraradialomorpha, & Triradialomorpha	0	0	6	0
Aggregatosphaera	Longifuniculum	1		Archangelia	genus	White Sea		Chuariomorpha, Moraniomorpha, & Tawuiomorpha	1	0	0	0
Aggregatosphaera	Miaohephyton	1		Arkarua	genus	White Sea		Horodyskiomorpha	1	1	2	0
Aggregatosphaera	Protoconites	1		Armillifera	genus	White Sea		Porifera (putative)	1	2	5	1
Aggregatosphaera	Rugosilina	1		Atakia	genus	White Sea/Nama		Problematica	3	3	10	5
Aggregatosphaera	Sinospongia	1		Aulozoon	genus	White Sea
Aggregatosphaera	Siphonophycus	1		Ausia	genus	White Sea/Nama
Albumares	Archangelia	1		Avalofractus	genus	Avalon
Albumares	Burykhia	1		Baculiphyca	genus	Miaohe
Albumares	Dickinsonia	1		Beothukis	genus	Avalon
Albumares	Onega	1		Bradgatia	genus	Avalon
Albumares	Palaeoplatoda	1		Burykhia	genus	White Sea
Albumares	Pteridinium	1		Calyptrina	genus	Miaohe
Albumares	Rangea	1		Cambrotubulus	genus	Nama
Albumares	Spriggina	1		Charnia	genus	Avalon/White Sea
Anabarites	Cambrotubulus	1		Charniodiscus	genus	Avalon/White Sea
Anabarites	Cloudina	1		Cloudina	genus	Nama
Andiva	Archaeaspinus	1		Conomedusites	genus	White Sea
Andiva	Armillifera	1		Conotubus	genus	Nama
Andiva	Charniodiscus	1		Corumbella	genus	White Sea/Nama
Andiva	Cyanorus	1		Cucullus	genus	Miaohe
Andiva	Dickinsonia	1		Cyanorus	genus	White Sea
Andiva	Ivovicia	1		Dickinsonia	genus	White Sea
Andiva	Kimberella	1		Doushantuophyton	genus	Miaohe
Andiva	Lossinia	1		Dumbbell	genus	Avalon
Andiva	Onega	1		Elainabella	genus	Nama
Andiva	Paravendia	1		Enteromorphites	genus	Miaohe
Andiva	Parvancorina	1		Eoandromeda	genus	Miaohe
Andiva	Pilitela	1		Eoholynia	genus	Nama
Andiva	Rangea	1		Ernietta	genus	White Sea/Nama
Andiva	Tamga	1		Fedomia	genus	White Sea
Andiva	Temnoxa	1		Flabellophyton	genus	Miaohe
Andiva	Tribrachidium	1		Fractofusus	genus	Avalon
Andiva	Vaveliksia	1		Frondophyllas	genus	Avalon
Andiva	Vendia	1		Funisia	genus	White Sea
Andiva	Yorgia	1		Fusosquamula	genus	White Sea/Nama
Anfesta	Charnia	1		Gaojiashania	genus	Nama
Anfesta	Conomedusites	1		Gehlingia	genus	White Sea
Anfesta	Cyanorus	1		Gesinella	genus	Miaohe
Anfesta	Dickinsonia	1		Gladius	genus	Avalon
Anfesta	Kharakhtia	1		Globusphyton	genus	Miaohe
Anfesta	Kimberella	1		Glomulus	genus	Miaohe
Anfesta	Platypholinia	1		Grypania	genus	Miaohe
Anfesta	Ramellina	1		Hadrynichorde	genus	Avalon
Anfesta	Temnoxa	1		Hadryniscala	genus	Avalon
Anfesta	Tribrachidium	1		Haootia	genus	Avalon
Anfesta	Zolotytsia	1		Hapsidophyllas	genus	Avalon
Anhuiphyton	Doushantuophyton	1		Harlaniella	genus	White Sea/Nama
Anhuiphyton	Flabellophyton	1		Helanoichnus	genus	White Sea/Nama
Anhuiphyton	Huangshanophyton	1		Horodyskia	genus	White Sea/Nama
Anhuiphyton	Lantianella	1		Huangshanophyton	genus	Miaohe
Anhuiphyton	Orbisiana	1		Ivovicia	genus	White Sea
Anhuiphyton	Piyuania	1		Jiangchuania	genus	Miaohe/Nama
Anhuiphyton	Qianchuania	1		Jiangkouphyton	genus	Miaohe
Anhuiphyton	Xiuningella	1		Jiuqunaoella	genus	Miaohe
Annulatubus	Charnia	1		Kalusina	genus	Nama
Annulatubus	Grypania	1		Kanilovia	genus	Miaohe
Annulatubus	Jiuqunaoella	1		Kelleria	genus	White Sea
Annulatubus	Liulingjitaenia	1		Kharakhtia	genus	White Sea
Annulatubus	Mezenia	1		Kimberella	genus	White Sea
Annulatubus	Palaeopascichnus	1		Konglingiphyton	genus	Miaohe
Annulatubus	Shaanxilithes	1		Lantianella	genus	Miaohe
Anomalophyton	Aggregatosphaera	1		Liulingjitaenia	genus	Miaohe
Anomalophyton	Baculiphyca	1		Lomosovis	genus	White Sea
Anomalophyton	Calyptrina	1		Longfengshania	genus	Miaohe
Anomalophyton	Cucullus	1		Longifuniculum	genus	Miaohe
Anomalophyton	Doushantuophyton	1		Lossinia	genus	White Sea
Anomalophyton	Enteromorphites	1		Marywadea	genus	White Sea
Anomalophyton	Eoandromeda	1		Mezenia	genus	Miaohe
Anomalophyton	Flabellophyton	1		Miaohephyton	genus	Miaohe
Anomalophyton	Gesinella	1		Miettia	genus	Avalon
Anomalophyton	Globusphyton	1		Namacalathus	genus	Nama
Anomalophyton	Glomulus	1		Namalia	genus	Avalon/White Sea
Anomalophyton	Grypania	1		Namapoikia	genus	Nama
Anomalophyton	Jiangkouphyton	1		Nasepia	genus	Avalon/White Sea
Anomalophyton	Jiuqunaoella	1		Ningqiangella	genus	Nama
Anomalophyton	Kanilovia	1		Onega	genus	White Sea
Anomalophyton	Konglingiphyton	1		Onuphionella	genus	White Sea/Nama
Anomalophyton	Liulingjitaenia	1		Orbisiana	genus	Miaohe
Anomalophyton	Longfengshania	1		Orthogonium	genus	White Sea
Anomalophyton	Longifuniculum	1		Palaeopascichnus	genus	White Sea
Anomalophyton	Miaohephyton	1		Palaeoplatoda	genus	White Sea
Anomalophyton	Protoconites	1		Paleolina	genus	White Sea
Anomalophyton	Rugosilina	1		Paracharnia	genus	Nama
Anomalophyton	Sinocylindra	1		Paravendia	genus	White Sea
Anomalophyton	Sinospongia	1		Parvancorina	genus	White Sea
Anomalophyton	Siphonophycus	1		Pectinifrons	genus	Avalon
Anomalophyton	Wenghuiia	1		Petalostroma	genus	White Sea/Nama
Anomalophyton	Wenghuiphyton	1		Phyllozoon	genus	White Sea
Anomalophyton	Zhongbaodaophyton	1		Pilitela	genus	White Sea
Archaeaspinus	Andiva	1		Piyuania	genus	Miaohe
Archaeaspinus	Arkarua	1		Platypholinia	genus	White Sea
Archaeaspinus	Armillifera	1		Platysolenites	genus	Nama
Archaeaspinus	Beothukis	1		Plexus	genus	White Sea
Archaeaspinus	Charniodiscus	1		Plumeropriscum	genus	Avalon
Archaeaspinus	Cyanorus	1		Podolimirus	genus	White Sea
Archaeaspinus	Dickinsonia	1		Pomoria	genus	White Sea
Archaeaspinus	Gehlingia	1		Praecambridium	genus	White Sea
Archaeaspinus	Ivovicia	1		Primocandelabrum	genus	Avalon
Archaeaspinus	Kimberella	1		Propaleolina	genus	Avalon/White Sea
Archaeaspinus	Lossinia	1		Protoarenicola	genus	Miaohe
Archaeaspinus	Onega	1		Protoconites	genus	Miaohe
Archaeaspinus	Paravendia	1		Protolagena	genus	Nama
Archaeaspinus	Parvancorina	1		Pteridinium	genus	White Sea
Archaeaspinus	Pilitela	1		Qianchuania	genus	Miaohe
Archaeaspinus	Rangea	1		Ramellina	genus	White Sea
Archaeaspinus	Rugoconites	1		Rangea	genus	White Sea
Archaeaspinus	Temnoxa	1		Redkinia	genus	Miaohe
Archaeaspinus	Tribrachidium	1		Rugoconites	genus	White Sea
Archaeaspinus	Vaveliksia	1		Rugosilina	genus	Miaohe
Archaeaspinus	Yorgia	1		Saarina	genus	White Sea/Nama
Archaeichnium	Cloudina	1		Sabellidites	genus	Nama
Archaeichnium	Corumbella	1		Shaanxilithes	genus	Miaohe/Nama
Archaeichnium	Onuphionella	1		Sinocylindra	genus	Miaohe
Archaeichnium	Swartpuntia	1		Sinospongia	genus	Miaohe
Archangelia	Albumares	1		Sinotubulites	genus	Nama
Archangelia	Burykhia	1		Siphonophycus	genus	Miaohe
Archangelia	Dickinsonia	1		Soldadotubulus	genus	Nama
Archangelia	Onega	1		Solza	genus	White Sea
Archangelia	Palaeoplatoda	1		Somatohelix	genus	White Sea
Archangelia	Pteridinium	1		Spirosolenites	genus	Nama
Archangelia	Rangea	1		Spriggina	genus	White Sea
Archangelia	Spriggina	1		Swartpuntia	genus	White Sea/Nama
Arkarua	Archaeaspinus	1		Tamga	genus	White Sea
Arkarua	Aulozoon	1		Temnoxa	genus	White Sea
Arkarua	Beothukis	1		Thectardis	genus	Avalon
Arkarua	Dickinsonia	1		Titanotheca	genus	Nama
Arkarua	Gehlingia	1		Trepassia	genus	Avalon
Arkarua	Kimberella	1		Tribrachidium	genus	White Sea
Arkarua	Parvancorina	1		Triforillonia	genus	White Sea
Arkarua	Phyllozoon	1		Tyrasotaenia	genus	White Sea/Nama
Arkarua	Rugoconites	1		Valdainia	genus	White Sea
Arkarua	Tribrachidium	1		Vaveliksia	genus	White Sea
Armillifera	Andiva	1		Vendia	genus	White Sea
Armillifera	Archaeaspinus	1		Vendoconularia	genus	White Sea
Armillifera	Charnia	1		Vendotaenia	genus	Nama
Armillifera	Charniodiscus	1		Ventogyrus	genus	White Sea
Armillifera	Cyanorus	1		Vinlandia	genus	Avalon
Armillifera	Dickinsonia	1		Vladimissa	genus	White Sea
Armillifera	Fedomia	1		Waltheria	genus	Nama
Armillifera	Ivovicia	1		Wenghuiia	genus	Miaohe
Armillifera	Kimberella	1		Wenghuiphyton	genus	Miaohe
Armillifera	Lossinia	1		Wutubus	genus	Nama
Armillifera	Onega	1		Xiuningella	genus	Miaohe
Armillifera	Palaeopascichnus	1		Yangtziramulus	genus	Nama
Armillifera	Paravendia	1		Yarnemia	genus	White Sea
Armillifera	Parvancorina	1		Yorgia	genus	White Sea
Armillifera	Pilitela	1		Zhongbaodaophyton	genus	Miaohe
Armillifera	Platypholinia	1		Zolotytsia	genus	White Sea
Armillifera	Pomoria	1
Armillifera	Pteridinium	1
Armillifera	Rangea	1
Armillifera	Solza	1
Armillifera	Tamga	1
Armillifera	Temnoxa	1
Armillifera	Tribrachidium	1
Armillifera	Vaveliksia	1
Armillifera	Vendia	1
Armillifera	Vladimissa	1
Armillifera	Yorgia	1
Atakia	Eoholynia	1
Atakia	Palaeopascichnus	1
Atakia	Vaveliksia	1
Aulozoon	Arkarua	1
Aulozoon	Conomedusites	1
Aulozoon	Dickinsonia	1
Aulozoon	Funisia	1
Aulozoon	Kimberella	1
Aulozoon	Marywadea	1
Aulozoon	Palaeopascichnus	1
Aulozoon	Parvancorina	1
Aulozoon	Phyllozoon	1
Aulozoon	Plexus	1
Aulozoon	Rugoconites	1
Aulozoon	Spriggina	1
Aulozoon	Tribrachidium	1
Ausia	Ernietta	1
Ausia	Pteridinium	1
Avalofractus	Beothukis	1
Avalofractus	Charnia	1
Avalofractus	Trepassia	1
Baculiphyca	Aggregatosphaera	1
Baculiphyca	Anomalophyton	1
Baculiphyca	Calyptrina	1
Baculiphyca	Cucullus	1
Baculiphyca	Doushantuophyton	1
Baculiphyca	Enteromorphites	1
Baculiphyca	Eoandromeda	1
Baculiphyca	Flabellophyton	1
Baculiphyca	Gesinella	1
Baculiphyca	Globusphyton	1
Baculiphyca	Glomulus	1
Baculiphyca	Grypania	1
Baculiphyca	Jiangkouphyton	1
Baculiphyca	Jiuqunaoella	1
Baculiphyca	Kanilovia	1
Baculiphyca	Konglingiphyton	1
Baculiphyca	Liulingjitaenia	1
Baculiphyca	Longfengshania	1
Baculiphyca	Longifuniculum	1
Baculiphyca	Miaohephyton	1
Baculiphyca	Protoconites	1
Baculiphyca	Rugosilina	1
Baculiphyca	Sinocylindra	1
Baculiphyca	Sinospongia	1
Baculiphyca	Siphonophycus	1
Baculiphyca	Wenghuiia	1
Baculiphyca	Wenghuiphyton	1
Baculiphyca	Zhongbaodaophyton	1
Beothukis	Archaeaspinus	1
Beothukis	Arkarua	1
Beothukis	Avalofractus	1
Beothukis	Bradgatia	1
Beothukis	Charnia	1
Beothukis	Charniodiscus	1
Beothukis	Dickinsonia	1
Beothukis	Fractofusus	1
Beothukis	Frondophyllas	1
Beothukis	Gehlingia	1
Beothukis	Hadryniscala	1
Beothukis	Haootia	1
Beothukis	Hapsidophyllas	1
Beothukis	Namalia	1
Beothukis	Parvancorina	1
Beothukis	Pectinifrons	1
Beothukis	Plumeropriscum	1
Beothukis	Primocandelabrum	1
Beothukis	Rugoconites	1
Beothukis	Thectardis	1
Beothukis	Trepassia	1
Beothukis	Tribrachidium	1
Beothukis	Vinlandia	1
Bradgatia	Beothukis	1
Bradgatia	Charnia	1
Bradgatia	Charniodiscus	1
Bradgatia	Dumbbell	1
Bradgatia	Fractofusus	1
Bradgatia	Frondophyllas	1
Bradgatia	Gladius	1
Bradgatia	Hadrynichorde	1
Bradgatia	Hadryniscala	1
Bradgatia	Haootia	1
Bradgatia	Hapsidophyllas	1
Bradgatia	Miettia	1
Bradgatia	Pectinifrons	1
Bradgatia	Plumeropriscum	1
Bradgatia	Primocandelabrum	1
Bradgatia	Thectardis	1
Bradgatia	Trepassia	1
Bradgatia	Vinlandia	1
Burykhia	Albumares	1
Burykhia	Archangelia	1
Burykhia	Dickinsonia	1
Burykhia	Onega	1
Burykhia	Palaeoplatoda	1
Burykhia	Pteridinium	1
Burykhia	Rangea	1
Burykhia	Spriggina	1
Calyptrina	Aggregatosphaera	1
Calyptrina	Anomalophyton	1
Calyptrina	Baculiphyca	1
Calyptrina	Cucullus	1
Calyptrina	Dickinsonia	1
Calyptrina	Doushantuophyton	1
Calyptrina	Enteromorphites	1
Calyptrina	Ernietta	1
Calyptrina	Glomulus	1
Calyptrina	Jiuqunaoella	1
Calyptrina	Konglingiphyton	1
Calyptrina	Liulingjitaenia	1
Calyptrina	Longifuniculum	1
Calyptrina	Miaohephyton	1
Calyptrina	Paleolina	1
Calyptrina	Podolimirus	1
Calyptrina	Protoconites	1
Calyptrina	Rugosilina	1
Calyptrina	Sinospongia	1
Calyptrina	Siphonophycus	1
Calyptrina	Swartpuntia	1
Calyptrina	Vendoconularia	1
Calyptrina	Ventogyrus	1
Calyptrina	Yarnemia	1
Cambrotubulus	Anabarites	1
Charnia	Anfesta	1
Charnia	Annulatubus	1
Charnia	Armillifera	1
Charnia	Avalofractus	1
Charnia	Beothukis	1
Charnia	Bradgatia	1
Charnia	Charniodiscus	1
Charnia	Conomedusites	1
Charnia	Cyanorus	1
Charnia	Dickinsonia	1
Charnia	Dumbbell	1
Charnia	Fedomia	1
Charnia	Fractofusus	1
Charnia	Frondophyllas	1
Charnia	Gladius	1
Charnia	Glomulus	1
Charnia	Grypania	1
Charnia	Hadrynichorde	1
Charnia	Hadryniscala	1
Charnia	Haootia	1
Charnia	Hapsidophyllas	1
Charnia	Jiuqunaoella	1
Charnia	Kimberella	1
Charnia	Liulingjitaenia	1
Charnia	Longifuniculum	1
Charnia	Lossinia	1
Charnia	Mezenia	1
Charnia	Namalia	1
Charnia	Onega	1
Charnia	Palaeopascichnus	1
Charnia	Parvancorina	1
Charnia	Pectinifrons	1
Charnia	Platypholinia	1
Charnia	Primocandelabrum	1
Charnia	Pteridinium	1
Charnia	Ramellina	1
Charnia	Shaanxilithes	1
Charnia	Solza	1
Charnia	Tamga	1
Charnia	Temnoxa	1
Charnia	Thectardis	1
Charnia	Trepassia	1
Charnia	Tribrachidium	1
Charnia	Vendia	1
Charnia	Vinlandia	1
Charnia	Zolotytsia	1
Charniodiscus	Andiva	1
Charniodiscus	Archaeaspinus	1
Charniodiscus	Armillifera	1
Charniodiscus	Beothukis	1
Charniodiscus	Bradgatia	1
Charniodiscus	Charnia	1
Charniodiscus	Conomedusites	1
Charniodiscus	Cyanorus	1
Charniodiscus	Dickinsonia	1
Charniodiscus	Dumbbell	1
Charniodiscus	Fractofusus	1
Charniodiscus	Frondophyllas	1
Charniodiscus	Gladius	1
Charniodiscus	Hadrynichorde	1
Charniodiscus	Hadryniscala	1
Charniodiscus	Haootia	1
Charniodiscus	Hapsidophyllas	1
Charniodiscus	Ivovicia	1
Charniodiscus	Kimberella	1
Charniodiscus	Lomosovis	1
Charniodiscus	Marywadea	1
Charniodiscus	Namalia	1
Charniodiscus	Onega	1
Charniodiscus	Palaeopascichnus	1
Charniodiscus	Paracharnia	1
Charniodiscus	Paravendia	1
Charniodiscus	Parvancorina	1
Charniodiscus	Pectinifrons	1
Charniodiscus	Phyllozoon	1
Charniodiscus	Pilitela	1
Charniodiscus	Plumeropriscum	1
Charniodiscus	Podolimirus	1
Charniodiscus	Praecambridium	1
Charniodiscus	Primocandelabrum	1
Charniodiscus	Propaleolina	1
Charniodiscus	Pteridinium	1
Charniodiscus	Rangea	1
Charniodiscus	Rugoconites	1
Charniodiscus	Sinotubulites	1
Charniodiscus	Spriggina	1
Charniodiscus	Temnoxa	1
Charniodiscus	Thectardis	1
Charniodiscus	Trepassia	1
Charniodiscus	Tribrachidium	1
Charniodiscus	Valdainia	1
Charniodiscus	Vaveliksia	1
Charniodiscus	Vendotaenia	1
Charniodiscus	Vinlandia	1
Charniodiscus	Wutubus	1
Charniodiscus	Yangtziramulus	1
Charniodiscus	Yorgia	1
Cloudina	Anabarites	1
Cloudina	Archaeichnium	1
Cloudina	Conotubus	1
Cloudina	Corumbella	1
Cloudina	Gaojiashania	1
Cloudina	Kimberella	1
Cloudina	Namacalathus	1
Cloudina	Namapoikia	1
Cloudina	Ningqiangella	1
Cloudina	Onuphionella	1
Cloudina	Platysolenites	1
Cloudina	Protolagena	1
Cloudina	Sabellidites	1
Cloudina	Shaanxilithes	1
Cloudina	Sinotubulites	1
Cloudina	Soldadotubulus	1
Cloudina	Spirosolenites	1
Cloudina	Swartpuntia	1
Cloudina	Titanotheca	1
Cloudina	Tyrasotaenia	1
Cloudina	Vendotaenia	1
Cloudina	Waltheria	1
Cloudina	Wutubus	1
Conomedusites	Anfesta	1
Conomedusites	Aulozoon	1
Conomedusites	Charnia	1
Conomedusites	Charniodiscus	1
Conomedusites	Dickinsonia	1
Conomedusites	Funisia	1
Conomedusites	Horodyskia	1
Conomedusites	Kimberella	1
Conomedusites	Lomosovis	1
Conomedusites	Marywadea	1
Conomedusites	Palaeopascichnus	1
Conomedusites	Parvancorina	1
Conomedusites	Platypholinia	1
Conomedusites	Podolimirus	1
Conomedusites	Praecambridium	1
Conomedusites	Pteridinium	1
Conomedusites	Ramellina	1
Conomedusites	Rangea	1
Conomedusites	Rugoconites	1
Conomedusites	Spriggina	1
Conomedusites	Tribrachidium	1
Conomedusites	Valdainia	1
Conomedusites	Vaveliksia	1
Conomedusites	Yorgia	1
Conomedusites	Zolotytsia	1
Conotubus	Cloudina	1
Conotubus	Corumbella	1
Conotubus	Elainabella	1
Conotubus	Ernietta	1
Conotubus	Gaojiashania	1
Conotubus	Ningqiangella	1
Conotubus	Protolagena	1
Conotubus	Shaanxilithes	1
Corumbella	Archaeichnium	1
Corumbella	Cloudina	1
Corumbella	Conotubus	1
Corumbella	Ernietta	1
Corumbella	Gaojiashania	1
Corumbella	Kimberella	1
Corumbella	Onuphionella	1
Corumbella	Swartpuntia	1
Corumbella	Tyrasotaenia	1
Cucullus	Aggregatosphaera	1
Cucullus	Anomalophyton	1
Cucullus	Baculiphyca	1
Cucullus	Calyptrina	1
Cucullus	Doushantuophyton	1
Cucullus	Enteromorphites	1
Cucullus	Eoandromeda	1
Cucullus	Flabellophyton	1
Cucullus	Gesinella	1
Cucullus	Globusphyton	1
Cucullus	Glomulus	1
Cucullus	Grypania	1
Cucullus	Jiangkouphyton	1
Cucullus	Jiuqunaoella	1
Cucullus	Kanilovia	1
Cucullus	Konglingiphyton	1
Cucullus	Liulingjitaenia	1
Cucullus	Longfengshania	1
Cucullus	Longifuniculum	1
Cucullus	Miaohephyton	1
Cucullus	Protoconites	1
Cucullus	Rugosilina	1
Cucullus	Sinocylindra	1
Cucullus	Sinospongia	1
Cucullus	Siphonophycus	1
Cucullus	Wenghuiia	1
Cucullus	Wenghuiphyton	1
Cucullus	Zhongbaodaophyton	1
Cyanorus	Andiva	1
Cyanorus	Anfesta	1
Cyanorus	Archaeaspinus	1
Cyanorus	Armillifera	1
Cyanorus	Charnia	1
Cyanorus	Charniodiscus	1
Cyanorus	Dickinsonia	1
Cyanorus	Fedomia	1
Cyanorus	Ivovicia	1
Cyanorus	Kharakhtia	1
Cyanorus	Kimberella	1
Cyanorus	Lossinia	1
Cyanorus	Onega	1
Cyanorus	Palaeopascichnus	1
Cyanorus	Paravendia	1
Cyanorus	Parvancorina	1
Cyanorus	Pilitela	1
Cyanorus	Rangea	1
Cyanorus	Solza	1
Cyanorus	Tamga	1
Cyanorus	Temnoxa	1
Cyanorus	Tribrachidium	1
Cyanorus	Vaveliksia	1
Cyanorus	Vendia	1
Cyanorus	Yorgia	1
Dickinsonia	Albumares	1
Dickinsonia	Andiva	1
Dickinsonia	Anfesta	1
Dickinsonia	Archaeaspinus	1
Dickinsonia	Archangelia	1
Dickinsonia	Arkarua	1
Dickinsonia	Armillifera	1
Dickinsonia	Aulozoon	1
Dickinsonia	Beothukis	1
Dickinsonia	Burykhia	1
Dickinsonia	Calyptrina	1
Dickinsonia	Charnia	1
Dickinsonia	Charniodiscus	1
Dickinsonia	Conomedusites	1
Dickinsonia	Cyanorus	1
Dickinsonia	Eoandromeda	1
Dickinsonia	Fedomia	1
Dickinsonia	Funisia	1
Dickinsonia	Gehlingia	1
Dickinsonia	Ivovicia	1
Dickinsonia	Kanilovia	1
Dickinsonia	Kharakhtia	1
Dickinsonia	Kimberella	1
Dickinsonia	Lomosovis	1
Dickinsonia	Lossinia	1
Dickinsonia	Marywadea	1
Dickinsonia	Onega	1
Dickinsonia	Palaeopascichnus	1
Dickinsonia	Palaeoplatoda	1
Dickinsonia	Paleolina	1
Dickinsonia	Paravendia	1
Dickinsonia	Parvancorina	1
Dickinsonia	Phyllozoon	1
Dickinsonia	Pilitela	1
Dickinsonia	Platypholinia	1
Dickinsonia	Plexus	1
Dickinsonia	Podolimirus	1
Dickinsonia	Pomoria	1
Dickinsonia	Praecambridium	1
Dickinsonia	Pteridinium	1
Dickinsonia	Rangea	1
Dickinsonia	Rugoconites	1
Dickinsonia	Solza	1
Dickinsonia	Somatohelix	1
Dickinsonia	Spriggina	1
Dickinsonia	Swartpuntia	1
Dickinsonia	Tamga	1
Dickinsonia	Temnoxa	1
Dickinsonia	Tribrachidium	1
Dickinsonia	Valdainia	1
Dickinsonia	Vaveliksia	1
Dickinsonia	Vendia	1
Dickinsonia	Vendoconularia	1
Dickinsonia	Ventogyrus	1
Dickinsonia	Vladimissa	1
Dickinsonia	Yarnemia	1
Dickinsonia	Yorgia	1
Doushantuophyton	Aggregatosphaera	1
Doushantuophyton	Anhuiphyton	1
Doushantuophyton	Anomalophyton	1
Doushantuophyton	Baculiphyca	1
Doushantuophyton	Calyptrina	1
Doushantuophyton	Cucullus	1
Doushantuophyton	Enteromorphites	1
Doushantuophyton	Eoandromeda	1
Doushantuophyton	Flabellophyton	1
Doushantuophyton	Gesinella	1
Doushantuophyton	Globusphyton	1
Doushantuophyton	Glomulus	1
Doushantuophyton	Grypania	1
Doushantuophyton	Huangshanophyton	1
Doushantuophyton	Jiangkouphyton	1
Doushantuophyton	Jiuqunaoella	1
Doushantuophyton	Kanilovia	1
Doushantuophyton	Konglingiphyton	1
Doushantuophyton	Lantianella	1
Doushantuophyton	Liulingjitaenia	1
Doushantuophyton	Longfengshania	1
Doushantuophyton	Longifuniculum	1
Doushantuophyton	Miaohephyton	1
Doushantuophyton	Orbisiana	1
Doushantuophyton	Piyuania	1
Doushantuophyton	Protoconites	1
Doushantuophyton	Qianchuania	1
Doushantuophyton	Rugosilina	1
Doushantuophyton	Sinocylindra	1
Doushantuophyton	Sinospongia	1
Doushantuophyton	Siphonophycus	1
Doushantuophyton	Wenghuiia	1
Doushantuophyton	Wenghuiphyton	1
Doushantuophyton	Xiuningella	1
Doushantuophyton	Zhongbaodaophyton	1
Dumbbell	Bradgatia	1
Dumbbell	Charnia	1
Dumbbell	Charniodiscus	1
Dumbbell	Gladius	1
Dumbbell	Primocandelabrum	1
Dumbbell	Thectardis	1
Elainabella	Conotubus	1
Enteromorphites	Aggregatosphaera	1
Enteromorphites	Anomalophyton	1
Enteromorphites	Baculiphyca	1
Enteromorphites	Calyptrina	1
Enteromorphites	Cucullus	1
Enteromorphites	Doushantuophyton	1
Enteromorphites	Eoandromeda	1
Enteromorphites	Flabellophyton	1
Enteromorphites	Gesinella	1
Enteromorphites	Globusphyton	1
Enteromorphites	Glomulus	1
Enteromorphites	Grypania	1
Enteromorphites	Jiangkouphyton	1
Enteromorphites	Jiuqunaoella	1
Enteromorphites	Kanilovia	1
Enteromorphites	Konglingiphyton	1
Enteromorphites	Liulingjitaenia	1
Enteromorphites	Longfengshania	1
Enteromorphites	Longifuniculum	1
Enteromorphites	Miaohephyton	1
Enteromorphites	Protoconites	1
Enteromorphites	Rugosilina	1
Enteromorphites	Sinocylindra	1
Enteromorphites	Sinospongia	1
Enteromorphites	Siphonophycus	1
Enteromorphites	Wenghuiia	1
Enteromorphites	Wenghuiphyton	1
Enteromorphites	Zhongbaodaophyton	1
Eoandromeda	Anomalophyton	1
Eoandromeda	Baculiphyca	1
Eoandromeda	Cucullus	1
Eoandromeda	Dickinsonia	1
Eoandromeda	Doushantuophyton	1
Eoandromeda	Enteromorphites	1
Eoandromeda	Flabellophyton	1
Eoandromeda	Funisia	1
Eoandromeda	Gesinella	1
Eoandromeda	Globusphyton	1
Eoandromeda	Glomulus	1
Eoandromeda	Grypania	1
Eoandromeda	Jiangkouphyton	1
Eoandromeda	Kanilovia	1
Eoandromeda	Konglingiphyton	1
Eoandromeda	Liulingjitaenia	1
Eoandromeda	Longfengshania	1
Eoandromeda	Longifuniculum	1
Eoandromeda	Miaohephyton	1
Eoandromeda	Parvancorina	1
Eoandromeda	Plexus	1
Eoandromeda	Protoconites	1
Eoandromeda	Sinocylindra	1
Eoandromeda	Sinospongia	1
Eoandromeda	Somatohelix	1
Eoandromeda	Tribrachidium	1
Eoandromeda	Wenghuiia	1
Eoandromeda	Wenghuiphyton	1
Eoandromeda	Zhongbaodaophyton	1
Eoholynia	Atakia	1
Eoholynia	Fusosquamula	1
Eoholynia	Glomulus	1
Eoholynia	Kalusina	1
Eoholynia	Kanilovia	1
Eoholynia	Palaeopascichnus	1
Eoholynia	Tyrasotaenia	1
Eoholynia	Vendotaenia	1
Ernietta	Ausia	1
Ernietta	Calyptrina	1
Ernietta	Conotubus	1
Ernietta	Corumbella	1
Ernietta	Gaojiashania	1
Ernietta	Namalia	1
Ernietta	Petalostroma	1
Ernietta	Pteridinium	1
Ernietta	Rangea	1
Ernietta	Swartpuntia	1
Ernietta	Tyrasotaenia	1
Fedomia	Armillifera	1
Fedomia	Charnia	1
Fedomia	Cyanorus	1
Fedomia	Dickinsonia	1
Fedomia	Kimberella	1
Fedomia	Lossinia	1
Fedomia	Onega	1
Fedomia	Palaeopascichnus	1
Fedomia	Parvancorina	1
Fedomia	Solza	1
Fedomia	Tamga	1
Fedomia	Temnoxa	1
Fedomia	Tribrachidium	1
Fedomia	Vendia	1
Flabellophyton	Anhuiphyton	1
Flabellophyton	Anomalophyton	1
Flabellophyton	Baculiphyca	1
Flabellophyton	Cucullus	1
Flabellophyton	Doushantuophyton	1
Flabellophyton	Enteromorphites	1
Flabellophyton	Eoandromeda	1
Flabellophyton	Gesinella	1
Flabellophyton	Globusphyton	1
Flabellophyton	Glomulus	1
Flabellophyton	Grypania	1
Flabellophyton	Huangshanophyton	1
Flabellophyton	Jiangkouphyton	1
Flabellophyton	Kanilovia	1
Flabellophyton	Konglingiphyton	1
Flabellophyton	Lantianella	1
Flabellophyton	Liulingjitaenia	1
Flabellophyton	Longfengshania	1
Flabellophyton	Longifuniculum	1
Flabellophyton	Miaohephyton	1
Flabellophyton	Orbisiana	1
Flabellophyton	Piyuania	1
Flabellophyton	Protoconites	1
Flabellophyton	Qianchuania	1
Flabellophyton	Sinocylindra	1
Flabellophyton	Sinospongia	1
Flabellophyton	Wenghuiia	1
Flabellophyton	Wenghuiphyton	1
Flabellophyton	Xiuningella	1
Flabellophyton	Zhongbaodaophyton	1
Fractofusus	Beothukis	1
Fractofusus	Bradgatia	1
Fractofusus	Charnia	1
Fractofusus	Charniodiscus	1
Fractofusus	Frondophyllas	1
Fractofusus	Hadrynichorde	1
Fractofusus	Hadryniscala	1
Fractofusus	Haootia	1
Fractofusus	Hapsidophyllas	1
Fractofusus	Namalia	1
Fractofusus	Pectinifrons	1
Fractofusus	Plumeropriscum	1
Fractofusus	Primocandelabrum	1
Fractofusus	Thectardis	1
Fractofusus	Trepassia	1
Fractofusus	Vinlandia	1
Frondophyllas	Beothukis	1
Frondophyllas	Bradgatia	1
Frondophyllas	Charnia	1
Frondophyllas	Charniodiscus	1
Frondophyllas	Fractofusus	1
Frondophyllas	Trepassia	1
Frondophyllas	Vinlandia	1
Funisia	Aulozoon	1
Funisia	Conomedusites	1
Funisia	Dickinsonia	1
Funisia	Eoandromeda	1
Funisia	Marywadea	1
Funisia	Palaeopascichnus	1
Funisia	Parvancorina	1
Funisia	Rugoconites	1
Funisia	Somatohelix	1
Funisia	Spriggina	1
Funisia	Tribrachidium	1
Fusosquamula	Eoholynia	1
Fusosquamula	Harlaniella	1
Fusosquamula	Kalusina	1
Fusosquamula	Kimberella	1
Fusosquamula	Palaeopascichnus	1
Fusosquamula	Tyrasotaenia	1
Fusosquamula	Vendotaenia	1
Gaojiashania	Cloudina	1
Gaojiashania	Conotubus	1
Gaojiashania	Corumbella	1
Gaojiashania	Ernietta	1
Gaojiashania	Ningqiangella	1
Gaojiashania	Protolagena	1
Gaojiashania	Shaanxilithes	1
Gaojiashania	Sinotubulites	1
Gaojiashania	Wutubus	1
Gehlingia	Archaeaspinus	1
Gehlingia	Arkarua	1
Gehlingia	Beothukis	1
Gehlingia	Dickinsonia	1
Gehlingia	Parvancorina	1
Gehlingia	Rugoconites	1
Gehlingia	Tribrachidium	1
Gesinella	Anomalophyton	1
Gesinella	Baculiphyca	1
Gesinella	Cucullus	1
Gesinella	Doushantuophyton	1
Gesinella	Enteromorphites	1
Gesinella	Eoandromeda	1
Gesinella	Flabellophyton	1
Gesinella	Globusphyton	1
Gesinella	Glomulus	1
Gesinella	Grypania	1
Gesinella	Jiangkouphyton	1
Gesinella	Kanilovia	1
Gesinella	Konglingiphyton	1
Gesinella	Liulingjitaenia	1
Gesinella	Longfengshania	1
Gesinella	Longifuniculum	1
Gesinella	Miaohephyton	1
Gesinella	Protoconites	1
Gesinella	Sinocylindra	1
Gesinella	Sinospongia	1
Gesinella	Wenghuiia	1
Gesinella	Wenghuiphyton	1
Gesinella	Zhongbaodaophyton	1
Gladius	Bradgatia	1
Gladius	Charnia	1
Gladius	Charniodiscus	1
Gladius	Dumbbell	1
Gladius	Primocandelabrum	1
Gladius	Thectardis	1
Globusphyton	Anomalophyton	1
Globusphyton	Baculiphyca	1
Globusphyton	Cucullus	1
Globusphyton	Doushantuophyton	1
Globusphyton	Enteromorphites	1
Globusphyton	Eoandromeda	1
Globusphyton	Flabellophyton	1
Globusphyton	Gesinella	1
Globusphyton	Glomulus	1
Globusphyton	Grypania	1
Globusphyton	Jiangkouphyton	1
Globusphyton	Kanilovia	1
Globusphyton	Konglingiphyton	1
Globusphyton	Liulingjitaenia	1
Globusphyton	Longfengshania	1
Globusphyton	Longifuniculum	1
Globusphyton	Miaohephyton	1
Globusphyton	Protoconites	1
Globusphyton	Redkinia	1
Globusphyton	Sinocylindra	1
Globusphyton	Sinospongia	1
Globusphyton	Wenghuiia	1
Globusphyton	Wenghuiphyton	1
Globusphyton	Zhongbaodaophyton	1
Glomulus	Aggregatosphaera	1
Glomulus	Anomalophyton	1
Glomulus	Baculiphyca	1
Glomulus	Calyptrina	1
Glomulus	Charnia	1
Glomulus	Cucullus	1
Glomulus	Doushantuophyton	1
Glomulus	Enteromorphites	1
Glomulus	Eoandromeda	1
Glomulus	Eoholynia	1
Glomulus	Flabellophyton	1
Glomulus	Gesinella	1
Glomulus	Globusphyton	1
Glomulus	Grypania	1
Glomulus	Jiangkouphyton	1
Glomulus	Jiuqunaoella	1
Glomulus	Kanilovia	1
Glomulus	Konglingiphyton	1
Glomulus	Liulingjitaenia	1
Glomulus	Longfengshania	1
Glomulus	Longifuniculum	1
Glomulus	Mezenia	1
Glomulus	Miaohephyton	1
Glomulus	Protoconites	1
Glomulus	Rugosilina	1
Glomulus	Sinocylindra	1
Glomulus	Sinospongia	1
Glomulus	Siphonophycus	1
Glomulus	Tyrasotaenia	1
Glomulus	Wenghuiia	1
Glomulus	Wenghuiphyton	1
Glomulus	Zhongbaodaophyton	1
Grypania	Annulatubus	1
Grypania	Anomalophyton	1
Grypania	Baculiphyca	1
Grypania	Charnia	1
Grypania	Cucullus	1
Grypania	Doushantuophyton	1
Grypania	Enteromorphites	1
Grypania	Eoandromeda	1
Grypania	Flabellophyton	1
Grypania	Gesinella	1
Grypania	Globusphyton	1
Grypania	Glomulus	1
Grypania	Jiangkouphyton	1
Grypania	Jiuqunaoella	1
Grypania	Kanilovia	1
Grypania	Konglingiphyton	1
Grypania	Liulingjitaenia	1
Grypania	Longfengshania	1
Grypania	Longifuniculum	1
Grypania	Mezenia	1
Grypania	Miaohephyton	1
Grypania	Palaeopascichnus	1
Grypania	Protoarenicola	1
Grypania	Protoconites	1
Grypania	Shaanxilithes	1
Grypania	Sinocylindra	1
Grypania	Sinospongia	1
Grypania	Wenghuiia	1
Grypania	Wenghuiphyton	1
Grypania	Zhongbaodaophyton	1
Hadrynichorde	Bradgatia	1
Hadrynichorde	Charnia	1
Hadrynichorde	Charniodiscus	1
Hadrynichorde	Fractofusus	1
Hadrynichorde	Hadryniscala	1
Hadrynichorde	Primocandelabrum	1
Hadryniscala	Beothukis	1
Hadryniscala	Bradgatia	1
Hadryniscala	Charnia	1
Hadryniscala	Charniodiscus	1
Hadryniscala	Fractofusus	1
Hadryniscala	Hadrynichorde	1
Hadryniscala	Haootia	1
Hadryniscala	Primocandelabrum	1
Hadryniscala	Thectardis	1
Haootia	Beothukis	1
Haootia	Bradgatia	1
Haootia	Charnia	1
Haootia	Charniodiscus	1
Haootia	Fractofusus	1
Haootia	Hadryniscala	1
Haootia	Primocandelabrum	1
Haootia	Thectardis	1
Haootia	Vinlandia	1
Hapsidophyllas	Beothukis	1
Hapsidophyllas	Bradgatia	1
Hapsidophyllas	Charnia	1
Hapsidophyllas	Charniodiscus	1
Hapsidophyllas	Fractofusus	1
Hapsidophyllas	Pectinifrons	1
Hapsidophyllas	Plumeropriscum	1
Hapsidophyllas	Thectardis	1
Harlaniella	Fusosquamula	1
Harlaniella	Kanilovia	1
Harlaniella	Kimberella	1
Harlaniella	Palaeopascichnus	1
Harlaniella	Swartpuntia	1
Harlaniella	Tyrasotaenia	1
Harlaniella	Vendotaenia	1
Helanoichnus	Horodyskia	1
Helanoichnus	Palaeopascichnus	1
Helanoichnus	Shaanxilithes	1
Horodyskia	Conomedusites	1
Horodyskia	Helanoichnus	1
Horodyskia	Palaeopascichnus	1
Horodyskia	Shaanxilithes	1
Huangshanophyton	Anhuiphyton	1
Huangshanophyton	Doushantuophyton	1
Huangshanophyton	Flabellophyton	1
Huangshanophyton	Lantianella	1
Huangshanophyton	Orbisiana	1
Huangshanophyton	Piyuania	1
Huangshanophyton	Qianchuania	1
Huangshanophyton	Xiuningella	1
Ivovicia	Andiva	1
Ivovicia	Archaeaspinus	1
Ivovicia	Armillifera	1
Ivovicia	Charniodiscus	1
Ivovicia	Cyanorus	1
Ivovicia	Dickinsonia	1
Ivovicia	Kimberella	1
Ivovicia	Onega	1
Ivovicia	Paravendia	1
Ivovicia	Parvancorina	1
Ivovicia	Pilitela	1
Ivovicia	Rangea	1
Ivovicia	Temnoxa	1
Ivovicia	Tribrachidium	1
Ivovicia	Yorgia	1
Jiangchuania	Longfengshania	1
Jiangchuania	Tyrasotaenia	1
Jiangchuania	Vendotaenia	1
Jiangkouphyton	Anomalophyton	1
Jiangkouphyton	Baculiphyca	1
Jiangkouphyton	Cucullus	1
Jiangkouphyton	Doushantuophyton	1
Jiangkouphyton	Enteromorphites	1
Jiangkouphyton	Eoandromeda	1
Jiangkouphyton	Flabellophyton	1
Jiangkouphyton	Gesinella	1
Jiangkouphyton	Globusphyton	1
Jiangkouphyton	Glomulus	1
Jiangkouphyton	Grypania	1
Jiangkouphyton	Kanilovia	1
Jiangkouphyton	Konglingiphyton	1
Jiangkouphyton	Liulingjitaenia	1
Jiangkouphyton	Longfengshania	1
Jiangkouphyton	Longifuniculum	1
Jiangkouphyton	Miaohephyton	1
Jiangkouphyton	Protoconites	1
Jiangkouphyton	Sinocylindra	1
Jiangkouphyton	Sinospongia	1
Jiangkouphyton	Wenghuiia	1
Jiangkouphyton	Wenghuiphyton	1
Jiangkouphyton	Zhongbaodaophyton	1
Jiuqunaoella	Aggregatosphaera	1
Jiuqunaoella	Annulatubus	1
Jiuqunaoella	Anomalophyton	1
Jiuqunaoella	Baculiphyca	1
Jiuqunaoella	Calyptrina	1
Jiuqunaoella	Charnia	1
Jiuqunaoella	Cucullus	1
Jiuqunaoella	Doushantuophyton	1
Jiuqunaoella	Enteromorphites	1
Jiuqunaoella	Glomulus	1
Jiuqunaoella	Grypania	1
Jiuqunaoella	Konglingiphyton	1
Jiuqunaoella	Liulingjitaenia	1
Jiuqunaoella	Longifuniculum	1
Jiuqunaoella	Mezenia	1
Jiuqunaoella	Miaohephyton	1
Jiuqunaoella	Palaeopascichnus	1
Jiuqunaoella	Protoconites	1
Jiuqunaoella	Rugosilina	1
Jiuqunaoella	Shaanxilithes	1
Jiuqunaoella	Sinospongia	1
Jiuqunaoella	Siphonophycus	1
Kalusina	Eoholynia	1
Kalusina	Fusosquamula	1
Kalusina	Vendotaenia	1
Kanilovia	Anomalophyton	1
Kanilovia	Baculiphyca	1
Kanilovia	Cucullus	1
Kanilovia	Dickinsonia	1
Kanilovia	Doushantuophyton	1
Kanilovia	Enteromorphites	1
Kanilovia	Eoandromeda	1
Kanilovia	Eoholynia	1
Kanilovia	Flabellophyton	1
Kanilovia	Gesinella	1
Kanilovia	Globusphyton	1
Kanilovia	Glomulus	1
Kanilovia	Grypania	1
Kanilovia	Harlaniella	1
Kanilovia	Jiangkouphyton	1
Kanilovia	Konglingiphyton	1
Kanilovia	Liulingjitaenia	1
Kanilovia	Longfengshania	1
Kanilovia	Longifuniculum	1
Kanilovia	Miaohephyton	1
Kanilovia	Protoconites	1
Kanilovia	Sinocylindra	1
Kanilovia	Sinospongia	1
Kanilovia	Tyrasotaenia	1
Kanilovia	Vendotaenia	1
Kanilovia	Wenghuiia	1
Kanilovia	Wenghuiphyton	1
Kanilovia	Yorgia	1
Kanilovia	Zhongbaodaophyton	1
Kelleria	Vaveliksia	1
Kharakhtia	Anfesta	1
Kharakhtia	Cyanorus	1
Kharakhtia	Dickinsonia	1
Kharakhtia	Kimberella	1
Kharakhtia	Temnoxa	1
Kimberella	Andiva	1
Kimberella	Anfesta	1
Kimberella	Archaeaspinus	1
Kimberella	Arkarua	1
Kimberella	Armillifera	1
Kimberella	Aulozoon	1
Kimberella	Charnia	1
Kimberella	Charniodiscus	1
Kimberella	Cloudina	1
Kimberella	Conomedusites	1
Kimberella	Corumbella	1
Kimberella	Cyanorus	1
Kimberella	Dickinsonia	1
Kimberella	Fedomia	1
Kimberella	Fusosquamula	1
Kimberella	Harlaniella	1
Kimberella	Ivovicia	1
Kimberella	Kharakhtia	1
Kimberella	Lossinia	1
Kimberella	Onega	1
Kimberella	Palaeopascichnus	1
Kimberella	Paravendia	1
Kimberella	Parvancorina	1
Kimberella	Phyllozoon	1
Kimberella	Pilitela	1
Kimberella	Praecambridium	1
Kimberella	Pteridinium	1
Kimberella	Rangea	1
Kimberella	Rugoconites	1
Kimberella	Saarina	1
Kimberella	Solza	1
Kimberella	Spriggina	1
Kimberella	Tamga	1
Kimberella	Temnoxa	1
Kimberella	Tribrachidium	1
Kimberella	Tyrasotaenia	1
Kimberella	Vaveliksia	1
Kimberella	Vendia	1
Kimberella	Vendotaenia	1
Kimberella	Yorgia	1
Konglingiphyton	Aggregatosphaera	1
Konglingiphyton	Anomalophyton	1
Konglingiphyton	Baculiphyca	1
Konglingiphyton	Calyptrina	1
Konglingiphyton	Cucullus	1
Konglingiphyton	Doushantuophyton	1
Konglingiphyton	Enteromorphites	1
Konglingiphyton	Eoandromeda	1
Konglingiphyton	Flabellophyton	1
Konglingiphyton	Gesinella	1
Konglingiphyton	Globusphyton	1
Konglingiphyton	Glomulus	1
Konglingiphyton	Grypania	1
Konglingiphyton	Jiangkouphyton	1
Konglingiphyton	Jiuqunaoella	1
Konglingiphyton	Kanilovia	1
Konglingiphyton	Liulingjitaenia	1
Konglingiphyton	Longfengshania	1
Konglingiphyton	Longifuniculum	1
Konglingiphyton	Miaohephyton	1
Konglingiphyton	Protoconites	1
Konglingiphyton	Rugosilina	1
Konglingiphyton	Sinocylindra	1
Konglingiphyton	Sinospongia	1
Konglingiphyton	Siphonophycus	1
Konglingiphyton	Wenghuiia	1
Konglingiphyton	Wenghuiphyton	1
Konglingiphyton	Zhongbaodaophyton	1
Lantianella	Anhuiphyton	1
Lantianella	Doushantuophyton	1
Lantianella	Flabellophyton	1
Lantianella	Huangshanophyton	1
Lantianella	Orbisiana	1
Lantianella	Piyuania	1
Lantianella	Qianchuania	1
Lantianella	Xiuningella	1
Liulingjitaenia	Aggregatosphaera	1
Liulingjitaenia	Annulatubus	1
Liulingjitaenia	Anomalophyton	1
Liulingjitaenia	Baculiphyca	1
Liulingjitaenia	Calyptrina	1
Liulingjitaenia	Charnia	1
Liulingjitaenia	Cucullus	1
Liulingjitaenia	Doushantuophyton	1
Liulingjitaenia	Enteromorphites	1
Liulingjitaenia	Eoandromeda	1
Liulingjitaenia	Flabellophyton	1
Liulingjitaenia	Gesinella	1
Liulingjitaenia	Globusphyton	1
Liulingjitaenia	Glomulus	1
Liulingjitaenia	Grypania	1
Liulingjitaenia	Jiangkouphyton	1
Liulingjitaenia	Jiuqunaoella	1
Liulingjitaenia	Kanilovia	1
Liulingjitaenia	Konglingiphyton	1
Liulingjitaenia	Longfengshania	1
Liulingjitaenia	Longifuniculum	1
Liulingjitaenia	Mezenia	1
Liulingjitaenia	Miaohephyton	1
Liulingjitaenia	Palaeopascichnus	1
Liulingjitaenia	Protoarenicola	1
Liulingjitaenia	Protoconites	1
Liulingjitaenia	Rugosilina	1
Liulingjitaenia	Shaanxilithes	1
Liulingjitaenia	Sinocylindra	1
Liulingjitaenia	Sinospongia	1
Liulingjitaenia	Siphonophycus	1
Liulingjitaenia	Wenghuiia	1
Liulingjitaenia	Wenghuiphyton	1
Liulingjitaenia	Zhongbaodaophyton	1
Lomosovis	Charniodiscus	1
Lomosovis	Conomedusites	1
Lomosovis	Dickinsonia	1
Lomosovis	Palaeopascichnus	1
Lomosovis	Podolimirus	1
Lomosovis	Pteridinium	1
Lomosovis	Tribrachidium	1
Lomosovis	Valdainia	1
Lomosovis	Vaveliksia	1
Longfengshania	Anomalophyton	1
Longfengshania	Baculiphyca	1
Longfengshania	Cucullus	1
Longfengshania	Doushantuophyton	1
Longfengshania	Enteromorphites	1
Longfengshania	Eoandromeda	1
Longfengshania	Flabellophyton	1
Longfengshania	Gesinella	1
Longfengshania	Globusphyton	1
Longfengshania	Glomulus	1
Longfengshania	Grypania	1
Longfengshania	Jiangchuania	1
Longfengshania	Jiangkouphyton	1
Longfengshania	Kanilovia	1
Longfengshania	Konglingiphyton	1
Longfengshania	Liulingjitaenia	1
Longfengshania	Longifuniculum	1
Longfengshania	Miaohephyton	1
Longfengshania	Protoconites	1
Longfengshania	Sinocylindra	1
Longfengshania	Sinospongia	1
Longfengshania	Tyrasotaenia	1
Longfengshania	Vendotaenia	1
Longfengshania	Wenghuiia	1
Longfengshania	Wenghuiphyton	1
Longfengshania	Zhongbaodaophyton	1
Longifuniculum	Aggregatosphaera	1
Longifuniculum	Anomalophyton	1
Longifuniculum	Baculiphyca	1
Longifuniculum	Calyptrina	1
Longifuniculum	Charnia	1
Longifuniculum	Cucullus	1
Longifuniculum	Doushantuophyton	1
Longifuniculum	Enteromorphites	1
Longifuniculum	Eoandromeda	1
Longifuniculum	Flabellophyton	1
Longifuniculum	Gesinella	1
Longifuniculum	Globusphyton	1
Longifuniculum	Glomulus	1
Longifuniculum	Grypania	1
Longifuniculum	Jiangkouphyton	1
Longifuniculum	Jiuqunaoella	1
Longifuniculum	Kanilovia	1
Longifuniculum	Konglingiphyton	1
Longifuniculum	Liulingjitaenia	1
Longifuniculum	Longfengshania	1
Longifuniculum	Mezenia	1
Longifuniculum	Miaohephyton	1
Longifuniculum	Palaeopascichnus	1
Longifuniculum	Protoarenicola	1
Longifuniculum	Protoconites	1
Longifuniculum	Rugosilina	1
Longifuniculum	Sinocylindra	1
Longifuniculum	Sinospongia	1
Longifuniculum	Siphonophycus	1
Longifuniculum	Wenghuiia	1
Longifuniculum	Wenghuiphyton	1
Longifuniculum	Zhongbaodaophyton	1
Lossinia	Andiva	1
Lossinia	Archaeaspinus	1
Lossinia	Armillifera	1
Lossinia	Charnia	1
Lossinia	Cyanorus	1
Lossinia	Dickinsonia	1
Lossinia	Fedomia	1
Lossinia	Kimberella	1
Lossinia	Onega	1
Lossinia	Palaeopascichnus	1
Lossinia	Paravendia	1
Lossinia	Parvancorina	1
Lossinia	Solza	1
Lossinia	Tamga	1
Lossinia	Temnoxa	1
Lossinia	Tribrachidium	1
Lossinia	Vaveliksia	1
Lossinia	Vendia	1
Lossinia	Yorgia	1
Marywadea	Aulozoon	1
Marywadea	Charniodiscus	1
Marywadea	Conomedusites	1
Marywadea	Dickinsonia	1
Marywadea	Funisia	1
Marywadea	Parvancorina	1
Marywadea	Phyllozoon	1
Marywadea	Rugoconites	1
Marywadea	Spriggina	1
Marywadea	Tribrachidium	1
Mezenia	Affinovendia	1
Mezenia	Annulatubus	1
Mezenia	Charnia	1
Mezenia	Glomulus	1
Mezenia	Grypania	1
Mezenia	Jiuqunaoella	1
Mezenia	Liulingjitaenia	1
Mezenia	Longifuniculum	1
Mezenia	Palaeopascichnus	1
Mezenia	Protoarenicola	1
Mezenia	Shaanxilithes	1
Mezenia	Sinospongia	1
Mezenia	Vendotaenia	1
Miaohephyton	Aggregatosphaera	1
Miaohephyton	Anomalophyton	1
Miaohephyton	Baculiphyca	1
Miaohephyton	Calyptrina	1
Miaohephyton	Cucullus	1
Miaohephyton	Doushantuophyton	1
Miaohephyton	Enteromorphites	1
Miaohephyton	Eoandromeda	1
Miaohephyton	Flabellophyton	1
Miaohephyton	Gesinella	1
Miaohephyton	Globusphyton	1
Miaohephyton	Glomulus	1
Miaohephyton	Grypania	1
Miaohephyton	Jiangkouphyton	1
Miaohephyton	Jiuqunaoella	1
Miaohephyton	Kanilovia	1
Miaohephyton	Konglingiphyton	1
Miaohephyton	Liulingjitaenia	1
Miaohephyton	Longfengshania	1
Miaohephyton	Longifuniculum	1
Miaohephyton	Protoconites	1
Miaohephyton	Rugosilina	1
Miaohephyton	Sinocylindra	1
Miaohephyton	Sinospongia	1
Miaohephyton	Siphonophycus	1
Miaohephyton	Wenghuiia	1
Miaohephyton	Wenghuiphyton	1
Miaohephyton	Zhongbaodaophyton	1
Miettia	Bradgatia	1
Namacalathus	Cloudina	1
Namacalathus	Namapoikia	1
Namacalathus	Platysolenites	1
Namacalathus	Spirosolenites	1
Namacalathus	Vendotaenia	1
Namalia	Beothukis	1
Namalia	Charnia	1
Namalia	Charniodiscus	1
Namalia	Ernietta	1
Namalia	Fractofusus	1
Namalia	Nasepia	1
Namalia	Primocandelabrum	1
Namalia	Pteridinium	1
Namalia	Rangea	1
Namapoikia	Cloudina	1
Namapoikia	Namacalathus	1
Nasepia	Namalia	1
Nasepia	Rangea	1
Ningqiangella	Cloudina	1
Ningqiangella	Conotubus	1
Ningqiangella	Gaojiashania	1
Ningqiangella	Protolagena	1
Ningqiangella	Shaanxilithes	1
Onega	Albumares	1
Onega	Andiva	1
Onega	Archaeaspinus	1
Onega	Archangelia	1
Onega	Armillifera	1
Onega	Burykhia	1
Onega	Charnia	1
Onega	Charniodiscus	1
Onega	Cyanorus	1
Onega	Dickinsonia	1
Onega	Fedomia	1
Onega	Ivovicia	1
Onega	Kimberella	1
Onega	Lossinia	1
Onega	Palaeopascichnus	1
Onega	Palaeoplatoda	1
Onega	Paravendia	1
Onega	Parvancorina	1
Onega	Pilitela	1
Onega	Pteridinium	1
Onega	Rangea	1
Onega	Solza	1
Onega	Spriggina	1
Onega	Tamga	1
Onega	Temnoxa	1
Onega	Tribrachidium	1
Onega	Vaveliksia	1
Onega	Vendia	1
Onega	Yorgia	1
Onuphionella	Archaeichnium	1
Onuphionella	Cloudina	1
Onuphionella	Corumbella	1
Onuphionella	Swartpuntia	1
Orbisiana	Anhuiphyton	1
Orbisiana	Doushantuophyton	1
Orbisiana	Flabellophyton	1
Orbisiana	Huangshanophyton	1
Orbisiana	Lantianella	1
Orbisiana	Piyuania	1
Orbisiana	Qianchuania	1
Orbisiana	Xiuningella	1
Orthogonium	Pteridinium	1
Orthogonium	Rangea	1
Palaeopascichnus	Affinovendia	1
Palaeopascichnus	Annulatubus	1
Palaeopascichnus	Armillifera	1
Palaeopascichnus	Atakia	1
Palaeopascichnus	Aulozoon	1
Palaeopascichnus	Charnia	1
Palaeopascichnus	Charniodiscus	1
Palaeopascichnus	Conomedusites	1
Palaeopascichnus	Cyanorus	1
Palaeopascichnus	Dickinsonia	1
Palaeopascichnus	Eoholynia	1
Palaeopascichnus	Fedomia	1
Palaeopascichnus	Funisia	1
Palaeopascichnus	Fusosquamula	1
Palaeopascichnus	Grypania	1
Palaeopascichnus	Harlaniella	1
Palaeopascichnus	Helanoichnus	1
Palaeopascichnus	Horodyskia	1
Palaeopascichnus	Jiuqunaoella	1
Palaeopascichnus	Kimberella	1
Palaeopascichnus	Liulingjitaenia	1
Palaeopascichnus	Lomosovis	1
Palaeopascichnus	Longifuniculum	1
Palaeopascichnus	Lossinia	1
Palaeopascichnus	Mezenia	1
Palaeopascichnus	Onega	1
Palaeopascichnus	Parvancorina	1
Palaeopascichnus	Podolimirus	1
Palaeopascichnus	Protoarenicola	1
Palaeopascichnus	Pteridinium	1
Palaeopascichnus	Rugoconites	1
Palaeopascichnus	Shaanxilithes	1
Palaeopascichnus	Sinospongia	1
Palaeopascichnus	Solza	1
Palaeopascichnus	Somatohelix	1
Palaeopascichnus	Spriggina	1
Palaeopascichnus	Swartpuntia	1
Palaeopascichnus	Tamga	1
Palaeopascichnus	Temnoxa	1
Palaeopascichnus	Tribrachidium	1
Palaeopascichnus	Triforillonia	1
Palaeopascichnus	Tyrasotaenia	1
Palaeopascichnus	Valdainia	1
Palaeopascichnus	Vaveliksia	1
Palaeopascichnus	Vendia	1
Palaeopascichnus	Vendotaenia	1
Palaeoplatoda	Albumares	1
Palaeoplatoda	Archangelia	1
Palaeoplatoda	Burykhia	1
Palaeoplatoda	Dickinsonia	1
Palaeoplatoda	Onega	1
Palaeoplatoda	Pteridinium	1
Palaeoplatoda	Rangea	1
Palaeoplatoda	Spriggina	1
Paleolina	Calyptrina	1
Paleolina	Dickinsonia	1
Paleolina	Podolimirus	1
Paleolina	Pteridinium	1
Paleolina	Swartpuntia	1
Paleolina	Vendoconularia	1
Paleolina	Ventogyrus	1
Paleolina	Yarnemia	1
Paracharnia	Charniodiscus	1
Paracharnia	Pteridinium	1
Paracharnia	Rangea	1
Paracharnia	Sinotubulites	1
Paracharnia	Vendotaenia	1
Paracharnia	Wutubus	1
Paracharnia	Yangtziramulus	1
Paravendia	Andiva	1
Paravendia	Archaeaspinus	1
Paravendia	Armillifera	1
Paravendia	Charniodiscus	1
Paravendia	Cyanorus	1
Paravendia	Dickinsonia	1
Paravendia	Ivovicia	1
Paravendia	Kimberella	1
Paravendia	Lossinia	1
Paravendia	Onega	1
Paravendia	Parvancorina	1
Paravendia	Pilitela	1
Paravendia	Rangea	1
Paravendia	Tamga	1
Paravendia	Temnoxa	1
Paravendia	Tribrachidium	1
Paravendia	Vaveliksia	1
Paravendia	Vendia	1
Paravendia	Yorgia	1
Parvancorina	Andiva	1
Parvancorina	Archaeaspinus	1
Parvancorina	Arkarua	1
Parvancorina	Armillifera	1
Parvancorina	Aulozoon	1
Parvancorina	Beothukis	1
Parvancorina	Charnia	1
Parvancorina	Charniodiscus	1
Parvancorina	Conomedusites	1
Parvancorina	Cyanorus	1
Parvancorina	Dickinsonia	1
Parvancorina	Eoandromeda	1
Parvancorina	Fedomia	1
Parvancorina	Funisia	1
Parvancorina	Gehlingia	1
Parvancorina	Ivovicia	1
Parvancorina	Kimberella	1
Parvancorina	Lossinia	1
Parvancorina	Marywadea	1
Parvancorina	Onega	1
Parvancorina	Palaeopascichnus	1
Parvancorina	Paravendia	1
Parvancorina	Pectinifrons	1
Parvancorina	Phyllozoon	1
Parvancorina	Pilitela	1
Parvancorina	Platypholinia	1
Parvancorina	Plexus	1
Parvancorina	Pomoria	1
Parvancorina	Praecambridium	1
Parvancorina	Pteridinium	1
Parvancorina	Rangea	1
Parvancorina	Rugoconites	1
Parvancorina	Solza	1
Parvancorina	Somatohelix	1
Parvancorina	Spriggina	1
Parvancorina	Tamga	1
Parvancorina	Temnoxa	1
Parvancorina	Tribrachidium	1
Parvancorina	Vaveliksia	1
Parvancorina	Vendia	1
Parvancorina	Vladimissa	1
Parvancorina	Yorgia	1
Pectinifrons	Beothukis	1
Pectinifrons	Bradgatia	1
Pectinifrons	Charnia	1
Pectinifrons	Charniodiscus	1
Pectinifrons	Fractofusus	1
Pectinifrons	Hapsidophyllas	1
Pectinifrons	Parvancorina	1
Pectinifrons	Plumeropriscum	1
Pectinifrons	Thectardis	1
Petalostroma	Ernietta	1
Petalostroma	Pteridinium	1
Phyllozoon	Arkarua	1
Phyllozoon	Aulozoon	1
Phyllozoon	Charniodiscus	1
Phyllozoon	Dickinsonia	1
Phyllozoon	Kimberella	1
Phyllozoon	Marywadea	1
Phyllozoon	Parvancorina	1
Phyllozoon	Plexus	1
Phyllozoon	Pteridinium	1
Phyllozoon	Rugoconites	1
Phyllozoon	Spriggina	1
Phyllozoon	Tribrachidium	1
Pilitela	Andiva	1
Pilitela	Archaeaspinus	1
Pilitela	Armillifera	1
Pilitela	Charniodiscus	1
Pilitela	Cyanorus	1
Pilitela	Dickinsonia	1
Pilitela	Ivovicia	1
Pilitela	Kimberella	1
Pilitela	Onega	1
Pilitela	Paravendia	1
Pilitela	Parvancorina	1
Pilitela	Rangea	1
Pilitela	Temnoxa	1
Pilitela	Tribrachidium	1
Pilitela	Yorgia	1
Piyuania	Anhuiphyton	1
Piyuania	Doushantuophyton	1
Piyuania	Flabellophyton	1
Piyuania	Huangshanophyton	1
Piyuania	Lantianella	1
Piyuania	Orbisiana	1
Piyuania	Qianchuania	1
Piyuania	Xiuningella	1
Platypholinia	Anfesta	1
Platypholinia	Armillifera	1
Platypholinia	Charnia	1
Platypholinia	Conomedusites	1
Platypholinia	Dickinsonia	1
Platypholinia	Parvancorina	1
Platypholinia	Pomoria	1
Platypholinia	Pteridinium	1
Platypholinia	Ramellina	1
Platypholinia	Temnoxa	1
Platypholinia	Tribrachidium	1
Platypholinia	Vladimissa	1
Platypholinia	Zolotytsia	1
Platysolenites	Cloudina	1
Platysolenites	Namacalathus	1
Platysolenites	Sabellidites	1
Platysolenites	Spirosolenites	1
Platysolenites	Vendotaenia	1
Plexus	Aulozoon	1
Plexus	Dickinsonia	1
Plexus	Eoandromeda	1
Plexus	Parvancorina	1
Plexus	Phyllozoon	1
Plexus	Rugoconites	1
Plexus	Tribrachidium	1
Plumeropriscum	Beothukis	1
Plumeropriscum	Bradgatia	1
Plumeropriscum	Charniodiscus	1
Plumeropriscum	Fractofusus	1
Plumeropriscum	Hapsidophyllas	1
Plumeropriscum	Pectinifrons	1
Plumeropriscum	Thectardis	1
Podolimirus	Calyptrina	1
Podolimirus	Charniodiscus	1
Podolimirus	Conomedusites	1
Podolimirus	Dickinsonia	1
Podolimirus	Lomosovis	1
Podolimirus	Palaeopascichnus	1
Podolimirus	Paleolina	1
Podolimirus	Pteridinium	1
Podolimirus	Swartpuntia	1
Podolimirus	Tribrachidium	1
Podolimirus	Valdainia	1
Podolimirus	Vaveliksia	1
Podolimirus	Vendoconularia	1
Podolimirus	Ventogyrus	1
Podolimirus	Yarnemia	1
Pomoria	Armillifera	1
Pomoria	Dickinsonia	1
Pomoria	Parvancorina	1
Pomoria	Platypholinia	1
Pomoria	Pteridinium	1
Pomoria	Temnoxa	1
Pomoria	Tribrachidium	1
Pomoria	Vladimissa	1
Praecambridium	Charniodiscus	1
Praecambridium	Conomedusites	1
Praecambridium	Dickinsonia	1
Praecambridium	Kimberella	1
Praecambridium	Parvancorina	1
Praecambridium	Pteridinium	1
Praecambridium	Rangea	1
Praecambridium	Rugoconites	1
Praecambridium	Spriggina	1
Praecambridium	Tribrachidium	1
Praecambridium	Yorgia	1
Primocandelabrum	Beothukis	1
Primocandelabrum	Bradgatia	1
Primocandelabrum	Charnia	1
Primocandelabrum	Charniodiscus	1
Primocandelabrum	Dumbbell	1
Primocandelabrum	Fractofusus	1
Primocandelabrum	Gladius	1
Primocandelabrum	Hadrynichorde	1
Primocandelabrum	Hadryniscala	1
Primocandelabrum	Haootia	1
Primocandelabrum	Namalia	1
Primocandelabrum	Thectardis	1
Primocandelabrum	Vinlandia	1
Propaleolina	Charniodiscus	1
Protoarenicola	Grypania	1
Protoarenicola	Liulingjitaenia	1
Protoarenicola	Longifuniculum	1
Protoarenicola	Mezenia	1
Protoarenicola	Palaeopascichnus	1
Protoarenicola	Sinospongia	1
Protoconites	Aggregatosphaera	1
Protoconites	Anomalophyton	1
Protoconites	Baculiphyca	1
Protoconites	Calyptrina	1
Protoconites	Cucullus	1
Protoconites	Doushantuophyton	1
Protoconites	Enteromorphites	1
Protoconites	Eoandromeda	1
Protoconites	Flabellophyton	1
Protoconites	Gesinella	1
Protoconites	Globusphyton	1
Protoconites	Glomulus	1
Protoconites	Grypania	1
Protoconites	Jiangkouphyton	1
Protoconites	Jiuqunaoella	1
Protoconites	Kanilovia	1
Protoconites	Konglingiphyton	1
Protoconites	Liulingjitaenia	1
Protoconites	Longfengshania	1
Protoconites	Longifuniculum	1
Protoconites	Miaohephyton	1
Protoconites	Rugosilina	1
Protoconites	Sinocylindra	1
Protoconites	Sinospongia	1
Protoconites	Siphonophycus	1
Protoconites	Wenghuiia	1
Protoconites	Wenghuiphyton	1
Protoconites	Zhongbaodaophyton	1
Protolagena	Cloudina	1
Protolagena	Conotubus	1
Protolagena	Gaojiashania	1
Protolagena	Ningqiangella	1
Protolagena	Shaanxilithes	1
Protolagena	Sinotubulites	1
Pteridinium	Albumares	1
Pteridinium	Archangelia	1
Pteridinium	Armillifera	1
Pteridinium	Ausia	1
Pteridinium	Burykhia	1
Pteridinium	Charnia	1
Pteridinium	Charniodiscus	1
Pteridinium	Conomedusites	1
Pteridinium	Dickinsonia	1
Pteridinium	Ernietta	1
Pteridinium	Kimberella	1
Pteridinium	Lomosovis	1
Pteridinium	Namalia	1
Pteridinium	Onega	1
Pteridinium	Orthogonium	1
Pteridinium	Palaeopascichnus	1
Pteridinium	Palaeoplatoda	1
Pteridinium	Paleolina	1
Pteridinium	Paracharnia	1
Pteridinium	Parvancorina	1
Pteridinium	Petalostroma	1
Pteridinium	Phyllozoon	1
Pteridinium	Platypholinia	1
Pteridinium	Podolimirus	1
Pteridinium	Pomoria	1
Pteridinium	Praecambridium	1
Pteridinium	Rangea	1
Pteridinium	Rugoconites	1
Pteridinium	Sinotubulites	1
Pteridinium	Spriggina	1
Pteridinium	Swartpuntia	1
Pteridinium	Temnoxa	1
Pteridinium	Tribrachidium	1
Pteridinium	Tyrasotaenia	1
Pteridinium	Valdainia	1
Pteridinium	Vaveliksia	1
Pteridinium	Vendotaenia	1
Pteridinium	Vladimissa	1
Pteridinium	Wutubus	1
Pteridinium	Yangtziramulus	1
Pteridinium	Yorgia	1
Qianchuania	Anhuiphyton	1
Qianchuania	Doushantuophyton	1
Qianchuania	Flabellophyton	1
Qianchuania	Huangshanophyton	1
Qianchuania	Lantianella	1
Qianchuania	Orbisiana	1
Qianchuania	Piyuania	1
Qianchuania	Xiuningella	1
Ramellina	Anfesta	1
Ramellina	Charnia	1
Ramellina	Conomedusites	1
Ramellina	Platypholinia	1
Ramellina	Tribrachidium	1
Ramellina	Zolotytsia	1
Rangea	Albumares	1
Rangea	Andiva	1
Rangea	Archaeaspinus	1
Rangea	Archangelia	1
Rangea	Armillifera	1
Rangea	Burykhia	1
Rangea	Charniodiscus	1
Rangea	Conomedusites	1
Rangea	Cyanorus	1
Rangea	Dickinsonia	1
Rangea	Ernietta	1
Rangea	Ivovicia	1
Rangea	Kimberella	1
Rangea	Namalia	1
Rangea	Nasepia	1
Rangea	Onega	1
Rangea	Orthogonium	1
Rangea	Palaeoplatoda	1
Rangea	Paracharnia	1
Rangea	Paravendia	1
Rangea	Parvancorina	1
Rangea	Pilitela	1
Rangea	Praecambridium	1
Rangea	Pteridinium	1
Rangea	Rugoconites	1
Rangea	Sinotubulites	1
Rangea	Spriggina	1
Rangea	Temnoxa	1
Rangea	Tribrachidium	1
Rangea	Tyrasotaenia	1
Rangea	Vendotaenia	1
Rangea	Wutubus	1
Rangea	Yangtziramulus	1
Rangea	Yorgia	1
Redkinia	Globusphyton	1
Rugoconites	Archaeaspinus	1
Rugoconites	Arkarua	1
Rugoconites	Aulozoon	1
Rugoconites	Beothukis	1
Rugoconites	Charniodiscus	1
Rugoconites	Conomedusites	1
Rugoconites	Dickinsonia	1
Rugoconites	Funisia	1
Rugoconites	Gehlingia	1
Rugoconites	Kimberella	1
Rugoconites	Marywadea	1
Rugoconites	Palaeopascichnus	1
Rugoconites	Parvancorina	1
Rugoconites	Phyllozoon	1
Rugoconites	Plexus	1
Rugoconites	Praecambridium	1
Rugoconites	Pteridinium	1
Rugoconites	Rangea	1
Rugoconites	Somatohelix	1
Rugoconites	Spriggina	1
Rugoconites	Tribrachidium	1
Rugoconites	Yorgia	1
Rugosilina	Aggregatosphaera	1
Rugosilina	Anomalophyton	1
Rugosilina	Baculiphyca	1
Rugosilina	Calyptrina	1
Rugosilina	Cucullus	1
Rugosilina	Doushantuophyton	1
Rugosilina	Enteromorphites	1
Rugosilina	Glomulus	1
Rugosilina	Jiuqunaoella	1
Rugosilina	Konglingiphyton	1
Rugosilina	Liulingjitaenia	1
Rugosilina	Longifuniculum	1
Rugosilina	Miaohephyton	1
Rugosilina	Protoconites	1
Rugosilina	Sinospongia	1
Rugosilina	Siphonophycus	1
Saarina	Kimberella	1
Saarina	Sabellidites	1
Sabellidites	Cloudina	1
Sabellidites	Platysolenites	1
Sabellidites	Saarina	1
Sabellidites	Tyrasotaenia	1
Sabellidites	Vendotaenia	1
Shaanxilithes	Annulatubus	1
Shaanxilithes	Charnia	1
Shaanxilithes	Cloudina	1
Shaanxilithes	Conotubus	1
Shaanxilithes	Gaojiashania	1
Shaanxilithes	Grypania	1
Shaanxilithes	Helanoichnus	1
Shaanxilithes	Horodyskia	1
Shaanxilithes	Jiuqunaoella	1
Shaanxilithes	Liulingjitaenia	1
Shaanxilithes	Mezenia	1
Shaanxilithes	Ningqiangella	1
Shaanxilithes	Palaeopascichnus	1
Shaanxilithes	Protolagena	1
Shaanxilithes	Sinotubulites	1
Sinocylindra	Anomalophyton	1
Sinocylindra	Baculiphyca	1
Sinocylindra	Cucullus	1
Sinocylindra	Doushantuophyton	1
Sinocylindra	Enteromorphites	1
Sinocylindra	Eoandromeda	1
Sinocylindra	Flabellophyton	1
Sinocylindra	Gesinella	1
Sinocylindra	Globusphyton	1
Sinocylindra	Glomulus	1
Sinocylindra	Grypania	1
Sinocylindra	Jiangkouphyton	1
Sinocylindra	Kanilovia	1
Sinocylindra	Konglingiphyton	1
Sinocylindra	Liulingjitaenia	1
Sinocylindra	Longfengshania	1
Sinocylindra	Longifuniculum	1
Sinocylindra	Miaohephyton	1
Sinocylindra	Protoconites	1
Sinocylindra	Sinospongia	1
Sinocylindra	Wenghuiia	1
Sinocylindra	Wenghuiphyton	1
Sinocylindra	Zhongbaodaophyton	1
Sinospongia	Aggregatosphaera	1
Sinospongia	Anomalophyton	1
Sinospongia	Baculiphyca	1
Sinospongia	Calyptrina	1
Sinospongia	Cucullus	1
Sinospongia	Doushantuophyton	1
Sinospongia	Enteromorphites	1
Sinospongia	Eoandromeda	1
Sinospongia	Flabellophyton	1
Sinospongia	Gesinella	1
Sinospongia	Globusphyton	1
Sinospongia	Glomulus	1
Sinospongia	Grypania	1
Sinospongia	Jiangkouphyton	1
Sinospongia	Jiuqunaoella	1
Sinospongia	Kanilovia	1
Sinospongia	Konglingiphyton	1
Sinospongia	Liulingjitaenia	1
Sinospongia	Longfengshania	1
Sinospongia	Longifuniculum	1
Sinospongia	Mezenia	1
Sinospongia	Miaohephyton	1
Sinospongia	Palaeopascichnus	1
Sinospongia	Protoarenicola	1
Sinospongia	Protoconites	1
Sinospongia	Rugosilina	1
Sinospongia	Sinocylindra	1
Sinospongia	Siphonophycus	1
Sinospongia	Wenghuiia	1
Sinospongia	Wenghuiphyton	1
Sinospongia	Zhongbaodaophyton	1
Sinotubulites	Charniodiscus	1
Sinotubulites	Cloudina	1
Sinotubulites	Gaojiashania	1
Sinotubulites	Paracharnia	1
Sinotubulites	Protolagena	1
Sinotubulites	Pteridinium	1
Sinotubulites	Rangea	1
Sinotubulites	Shaanxilithes	1
Sinotubulites	Vendotaenia	1
Sinotubulites	Wutubus	1
Sinotubulites	Yangtziramulus	1
Siphonophycus	Aggregatosphaera	1
Siphonophycus	Anomalophyton	1
Siphonophycus	Baculiphyca	1
Siphonophycus	Calyptrina	1
Siphonophycus	Cucullus	1
Siphonophycus	Doushantuophyton	1
Siphonophycus	Enteromorphites	1
Siphonophycus	Glomulus	1
Siphonophycus	Jiuqunaoella	1
Siphonophycus	Konglingiphyton	1
Siphonophycus	Liulingjitaenia	1
Siphonophycus	Longifuniculum	1
Siphonophycus	Miaohephyton	1
Siphonophycus	Protoconites	1
Siphonophycus	Rugosilina	1
Siphonophycus	Sinospongia	1
Soldadotubulus	Cloudina	1
Solza	Armillifera	1
Solza	Charnia	1
Solza	Cyanorus	1
Solza	Dickinsonia	1
Solza	Fedomia	1
Solza	Kimberella	1
Solza	Lossinia	1
Solza	Onega	1
Solza	Palaeopascichnus	1
Solza	Parvancorina	1
Solza	Tamga	1
Solza	Temnoxa	1
Solza	Tribrachidium	1
Solza	Vendia	1
Somatohelix	Dickinsonia	1
Somatohelix	Eoandromeda	1
Somatohelix	Funisia	1
Somatohelix	Palaeopascichnus	1
Somatohelix	Parvancorina	1
Somatohelix	Rugoconites	1
Spirosolenites	Cloudina	1
Spirosolenites	Namacalathus	1
Spirosolenites	Platysolenites	1
Spirosolenites	Vendotaenia	1
Spriggina	Albumares	1
Spriggina	Archangelia	1
Spriggina	Aulozoon	1
Spriggina	Burykhia	1
Spriggina	Charniodiscus	1
Spriggina	Conomedusites	1
Spriggina	Dickinsonia	1
Spriggina	Funisia	1
Spriggina	Kimberella	1
Spriggina	Marywadea	1
Spriggina	Onega	1
Spriggina	Palaeopascichnus	1
Spriggina	Palaeoplatoda	1
Spriggina	Parvancorina	1
Spriggina	Phyllozoon	1
Spriggina	Praecambridium	1
Spriggina	Pteridinium	1
Spriggina	Rangea	1
Spriggina	Rugoconites	1
Spriggina	Tribrachidium	1
Spriggina	Yorgia	1
Swartpuntia	Archaeichnium	1
Swartpuntia	Calyptrina	1
Swartpuntia	Cloudina	1
Swartpuntia	Corumbella	1
Swartpuntia	Dickinsonia	1
Swartpuntia	Ernietta	1
Swartpuntia	Harlaniella	1
Swartpuntia	Onuphionella	1
Swartpuntia	Palaeopascichnus	1
Swartpuntia	Paleolina	1
Swartpuntia	Podolimirus	1
Swartpuntia	Pteridinium	1
Swartpuntia	Vendoconularia	1
Swartpuntia	Ventogyrus	1
Swartpuntia	Yarnemia	1
Tamga	Andiva	1
Tamga	Armillifera	1
Tamga	Charnia	1
Tamga	Cyanorus	1
Tamga	Dickinsonia	1
Tamga	Fedomia	1
Tamga	Kimberella	1
Tamga	Lossinia	1
Tamga	Onega	1
Tamga	Palaeopascichnus	1
Tamga	Paravendia	1
Tamga	Parvancorina	1
Tamga	Solza	1
Tamga	Temnoxa	1
Tamga	Tribrachidium	1
Tamga	Vaveliksia	1
Tamga	Vendia	1
Tamga	Yorgia	1
Temnoxa	Andiva	1
Temnoxa	Anfesta	1
Temnoxa	Archaeaspinus	1
Temnoxa	Armillifera	1
Temnoxa	Charnia	1
Temnoxa	Charniodiscus	1
Temnoxa	Cyanorus	1
Temnoxa	Dickinsonia	1
Temnoxa	Fedomia	1
Temnoxa	Ivovicia	1
Temnoxa	Kharakhtia	1
Temnoxa	Kimberella	1
Temnoxa	Lossinia	1
Temnoxa	Onega	1
Temnoxa	Palaeopascichnus	1
Temnoxa	Paravendia	1
Temnoxa	Parvancorina	1
Temnoxa	Pilitela	1
[truncated: 334 more rows]

## Sheet: Fig_3
network type	bipartite			network type	bipartite
node type 1:	paleoenvironments			node type 1:	paleoenvironments				Shallow	Intermediate	Deep
node type 2:	Ediacaran body fossil genera			node type 2:	Ediacaran body fossil genera			Avalon	1	2	17
links:	non-weighted			links:	non-weighted			Avalon/White Sea	2	3	1
				method:	COPRA			White Sea	29	36	1
paleoenvironment	taxon	value		v-parameter:	2			White Sea/Nama	9	6	0
Outer ramp (Carbonate)	Affinovendia	1						Nama	17	6	0
Slope & basin (Carbonate)	Aggregatosphaera	1		node	type	module		Miaohe/Nama	1	2	0
Offshore shelf transition (Clastic)	Albumares	1		Reef (Carbonate)	paleoenvironment	Shallow		Miaohe	2	40	0
Intertidal zone (Carbonate)	Anabarites	1		Intertidal zone (Carbonate)	paleoenvironment	Shallow		Traces	0	0	0
Inner ramp (Carbonate)	Anabarites	1		Inner ramp (Carbonate)	paleoenvironment	Shallow		NA	2	12	0
Middle ramp (Carbonate)	Anabarites	1		Middle ramp (Carbonate)	paleoenvironment	Shallow		Skeletal fossils	10	5	0
Outer ramp (Carbonate)	Anabarites	1		Outer ramp (Carbonate)	paleoenvironment	Intermediate		Ediacara-type fossils	36	44	19
Lower shoreface (Clastic)	Andiva	1		Subtidal lagoon (Carbonate)	paleoenvironment	Intermediate		Carbonaceous compressions	9	48	0
Offshore shelf transition (Clastic)	Andiva	1		Slope & basin (Carbonate)	paleoenvironment	Intermediate		Ediacara-type fossils -AND/OR- carbonaceous compressions	1	7	0
Offshore shelf transition (Clastic)	Anfesta	1		Intertidal zone (Clastic)	paleoenvironment	Shallow		Carbonaceous -AND/OR- mineralized fossils	3	0	0
Slope & basin (Carbonate)	Anhuiphyton	1		Upper shoreface (Clastic)	paleoenvironment	Shallow		Mineralized fossils	2	1	0
Outer ramp (Carbonate)	Annulatubus	1		Lower shoreface (Clastic)	paleoenvironment	Shallow		Fossils of other -OR- unknown mode(s) of preservation	2	2	0
Offshore shelf transition (Clastic)	Annulatubus	1		Offshore shelf transition (Clastic)	paleoenvironment	Intermediate		Rangeomorpha & "Ivesheadiomorpha"	2	4	11
Subtidal lagoon (Carbonate)	Anomalophyton	1		Offshore shelf (Clastic)	paleoenvironment	Intermediate		Anabaritidae, Cloudinomorpha, Namacalathomorpha, Platysolenitomorpha, & Protolagenomorpha	9	4	0
Slope & basin (Carbonate)	Anomalophyton	1		Slope & basin (Clastic)	paleoenvironment	Deep		Pentaradialomorpha, Tetraradialomorpha, & Triradialomorpha	1	5	1
Lower shoreface (Clastic)	Archaeaspinus	1		Affinovendia	genus	Intermediate		Erniettomorpha	5	5	1
Offshore shelf transition (Clastic)	Archaeaspinus	1		Aggregatosphaera	genus	Intermediate		Bilateralomorpha, Dickinsoniomorpha, & Kimberellomorpha	18	17	0
Offshore shelf transition (Clastic)	Archaeichnium	1		Albumares	genus	Intermediate		Horodyskiomorpha	2	3	0
Offshore shelf transition (Clastic)	Archangelia	1		Anabarites	genus	Shallow		Porifera (putative)	3	4	1
Offshore shelf transition (Clastic)	Archyfasma	1		Andiva	genus	Shelf		Problematica	6	7	5
Offshore shelf transition (Clastic)	Arkarua	1		Anfesta	genus	Intermediate		Sabelliditomorpha, Shaanxilithomorpha, & Sinosabelliditomorpha	9	12	0
Lower shoreface (Clastic)	Armillifera	1		Anhuiphyton	genus	Intermediate		Eoholyniomorpha, Glomulomorpha, Grypaniomorpha, Longfengshaniomorpha, & Mezeniomorpha	4	24	0
Offshore shelf transition (Clastic)	Armillifera	1		Annulatubus	genus	Intermediate		Vendotaeniomorpha	1	10	0
Upper shoreface (Clastic)	Atakia	1		Anomalophyton	genus	Intermediate		Chuariomorpha, Moraniomorpha, & Tawuiomorpha	0	4	0
Lower shoreface (Clastic)	Atakia	1		Archaeaspinus	genus	Shelf		Anhuiphytomorpha	0	8	0
Offshore shelf transition (Clastic)	Aulozoon	1		Archaeichnium	genus	Intermediate		Arboreomorpha	3	0	0
Upper shoreface (Clastic)	Ausia	1		Archangelia	genus	Intermediate
Slope & basin (Clastic)	Avalofractus	1		Archyfasma	genus	Intermediate
Subtidal lagoon (Carbonate)	Baculiphyca	1		Arkarua	genus	Intermediate
Slope & basin (Carbonate)	Baculiphyca	1		Armillifera	genus	Shelf
Offshore shelf transition (Clastic)	Beothukis	1		Atakia	genus	Shallow
Slope & basin (Clastic)	Beothukis	1		Aulozoon	genus	Intermediate
Offshore shelf (Clastic)	Bradgatia	1		Ausia	genus	Shallow
Slope & basin (Clastic)	Bradgatia	1		Avalofractus	genus	Deep
Offshore shelf transition (Clastic)	Burykhia	1		Baculiphyca	genus	Intermediate
Subtidal lagoon (Carbonate)	Calyptrina	1		Beothukis	genus	Intermediate/Deep
Slope & basin (Carbonate)	Calyptrina	1		Bradgatia	genus	Intermediate/Deep
Offshore shelf transition (Clastic)	Calyptrina	1		Burykhia	genus	Intermediate
Inner ramp (Carbonate)	Cambrotubulus	1		Calyptrina	genus	Intermediate
Middle ramp (Carbonate)	Cambrotubulus	1		Cambrotubulus	genus	Shallow
Outer ramp (Carbonate)	Cambrotubulus	1		Chambalia	genus	Shallow
Intertidal zone (Carbonate)	Chambalia	1		Charnia	genus	Intermediate
Outer ramp (Carbonate)	Charnia	1		Charniodiscus	genus	Shallow
Offshore shelf transition (Clastic)	Charnia	1		Chinggiskhaania	genus	Intermediate
Offshore shelf (Clastic)	Charnia	1		Cloudina	genus	Shallow
Slope & basin (Clastic)	Charnia	1		Conomedusites	genus	Shallow
Inner ramp (Carbonate)	Charniodiscus	1		Conotubus	genus	Shallow
Middle ramp (Carbonate)	Charniodiscus	1		Corumbella	genus	Shallow
Upper shoreface (Clastic)	Charniodiscus	1		Cucullus	genus	Intermediate
Lower shoreface (Clastic)	Charniodiscus	1		Cyanorus	genus	Shelf
Offshore shelf transition (Clastic)	Charniodiscus	1		Dickinsonia	genus	Shallow
Offshore shelf (Clastic)	Charniodiscus	1		Doushantuophyton	genus	Intermediate
Slope & basin (Clastic)	Charniodiscus	1		Dumbbell	genus	Deep
Slope & basin (Carbonate)	Chinggiskhaania	1		Elainabella	genus	Shallow
Reef (Carbonate)	Cloudina	1		Enteromorphites	genus	Intermediate
Intertidal zone (Carbonate)	Cloudina	1		Eoandromeda	genus	Intermediate
Inner ramp (Carbonate)	Cloudina	1		Eoholynia	genus	Intermediate
Middle ramp (Carbonate)	Cloudina	1		Ernietta	genus	Shallow
Slope & basin (Carbonate)	Cloudina	1		Favosiphycus	genus	Intermediate
Upper shoreface (Clastic)	Cloudina	1		Fedomia	genus	Intermediate
Offshore shelf transition (Clastic)	Cloudina	1		Flabellophyton	genus	Intermediate
Lower shoreface (Clastic)	Cloudina	1		Fractofusus	genus	Deep
Middle ramp (Carbonate)	Conomedusites	1		Frondophyllas	genus	Deep
Lower shoreface (Clastic)	Conomedusites	1		Funisia	genus	Intermediate
Offshore shelf transition (Clastic)	Conomedusites	1		Fusosquamula	genus	Intermediate
Inner ramp (Carbonate)	Conotubus	1		Gandvikia	genus	Intermediate
Middle ramp (Carbonate)	Conotubus	1		Gaojiashania	genus	Shallow
Upper shoreface (Clastic)	Conotubus	1		Gehlingia	genus	Intermediate
Lower shoreface (Clastic)	Conotubus	1		Gesinella	genus	Intermediate
Reef (Carbonate)	Corumbella	1		Gladius	genus	Deep
Middle ramp (Carbonate)	Corumbella	1		Globusphyton	genus	Intermediate
Upper shoreface (Clastic)	Corumbella	1		Glomulus	genus	Intermediate
Lower shoreface (Clastic)	Corumbella	1		Grypania	genus	Intermediate
Offshore shelf transition (Clastic)	Corumbella	1		Hadrynichorde	genus	Deep
Subtidal lagoon (Carbonate)	Cucullus	1		Hadryniscala	genus	Deep
Slope & basin (Carbonate)	Cucullus	1		Haootia	genus	Deep
Lower shoreface (Clastic)	Cyanorus	1		Hapsidophyllas	genus	Deep
Offshore shelf transition (Clastic)	Cyanorus	1		Harlaniella	genus	Shelf
Middle ramp (Carbonate)	Dickinsonia	1		Helanoichnus	genus	Shallow
Upper shoreface (Clastic)	Dickinsonia	1		Horodyskia	genus	Shelf
Lower shoreface (Clastic)	Dickinsonia	1		Huangshanophyton	genus	Intermediate
Offshore shelf transition (Clastic)	Dickinsonia	1		Ivovicia	genus	Shallow
Subtidal lagoon (Carbonate)	Doushantuophyton	1		Jiangchuania	genus	Shallow
Slope & basin (Carbonate)	Doushantuophyton	1		Jiangkouphyton	genus	Intermediate
Slope & basin (Clastic)	Dumbbell	1		Jiuqunaoella	genus	Intermediate
Inner ramp (Carbonate)	Elainabella	1		Kalusina	genus	Intermediate
Subtidal lagoon (Carbonate)	Enteromorphites	1		Kanilovia	genus	Intermediate
Slope & basin (Carbonate)	Enteromorphites	1		Kelleria	genus	Shallow
Slope & basin (Carbonate)	Eoandromeda	1		Kharakhtia	genus	Intermediate
Offshore shelf transition (Clastic)	Eoandromeda	1		Kimberella	genus	Shallow
Outer ramp (Carbonate)	Eoholynia	1		Konglingiphyton	genus	Intermediate
Lower shoreface (Clastic)	Eoholynia	1		Lanceoforma	genus	Intermediate
Offshore shelf transition (Clastic)	Eoholynia	1		Lantianella	genus	Intermediate
Offshore shelf (Clastic)	Eoholynia	1		Liulingjitaenia	genus	Intermediate
Inner ramp (Carbonate)	Ernietta	1		Ljadlovites	genus	Intermediate
Intertidal zone (Clastic)	Ernietta	1		Lomosovis	genus	Shallow
Upper shoreface (Clastic)	Ernietta	1		Longfengshania	genus	Shelf
Lower shoreface (Clastic)	Ernietta	1		Longifuniculum	genus	Intermediate
Offshore shelf transition (Clastic)	Ernietta	1		Lossinia	genus	Shelf
Offshore shelf transition (Clastic)	Favosiphycus	1		Marywadea	genus	Intermediate
Offshore shelf transition (Clastic)	Fedomia	1		Mezenia	genus	Intermediate
Slope & basin (Carbonate)	Flabellophyton	1		Miaohephyton	genus	Intermediate
Slope & basin (Clastic)	Fractofusus	1		Miettia	genus	Intermediate
Slope & basin (Clastic)	Frondophyllas	1		Namacalathus	genus	Shallow
Upper shoreface (Clastic)	Funisia	1		Namalia	genus	Shallow/Deep
Offshore shelf transition (Clastic)	Funisia	1		Namapoikia	genus	Shallow
Offshore shelf transition (Clastic)	Fusosquamula	1		Nasepia	genus	Intermediate
Offshore shelf (Clastic)	Fusosquamula	1		Ningqiangella	genus	Shallow
Offshore shelf transition (Clastic)	Gandvikia	1		Onega	genus	Shallow
Middle ramp (Carbonate)	Gaojiashania	1		Onuphionella	genus	Intermediate
Upper shoreface (Clastic)	Gaojiashania	1		Orbisiana	genus	Shelf
Lower shoreface (Clastic)	Gaojiashania	1		Palaeopascichnus	genus	Intermediate
Offshore shelf transition (Clastic)	Gaojiashania	1		Palaeoplatoda	genus	Intermediate
Offshore shelf transition (Clastic)	Gehlingia	1		Paleolina	genus	Shelf
Slope & basin (Carbonate)	Gesinella	1		Paracharnia	genus	Shallow
Slope & basin (Clastic)	Gladius	1		Paravendia	genus	Shallow
Slope & basin (Carbonate)	Globusphyton	1		Parvancorina	genus	Shelf
Offshore shelf transition (Clastic)	Globusphyton	1		Pectinifrons	genus	Shallow/Deep
Outer ramp (Carbonate)	Glomulus	1		Phascolites	genus	Intermediate
Subtidal lagoon (Carbonate)	Glomulus	1		Phyllozoon	genus	Intermediate
Slope & basin (Carbonate)	Glomulus	1		Pilitela	genus	Shelf
Offshore shelf transition (Clastic)	Glomulus	1		Piyuania	genus	Intermediate
Intertidal zone (Carbonate)	Grypania	1		Platypholinia	genus	Shallow
Outer ramp (Carbonate)	Grypania	1		Platysolenites	genus	Shallow
Slope & basin (Carbonate)	Grypania	1		Plexus	genus	Intermediate
Offshore shelf transition (Clastic)	Grypania	1		Plumeropriscum	genus	Deep
Slope & basin (Clastic)	Hadrynichorde	1		Podolimirus	genus	Shelf
Slope & basin (Clastic)	Hadryniscala	1		Pomoria	genus	Shallow
Slope & basin (Clastic)	Haootia	1		Praecambridium	genus	Intermediate
Slope & basin (Clastic)	Hapsidophyllas	1		Primocandelabrum	genus	Deep
Lower shoreface (Clastic)	Harlaniella	1		Propaleolina	genus	Intermediate
Offshore shelf transition (Clastic)	Harlaniella	1		Protoarenicola	genus	Intermediate
Intertidal zone (Clastic)	Helanoichnus	1		Protoconites	genus	Intermediate
Middle ramp (Carbonate)	Horodyskia	1		Protolagena	genus	Shallow
Slope & basin (Carbonate)	Horodyskia	1		Pteridinium	genus	Shallow
Slope & basin (Carbonate)	Huangshanophyton	1		Qianchuania	genus	Intermediate
Lower shoreface (Clastic)	Ivovicia	1		Rangea	genus	Shallow
Middle ramp (Carbonate)	Jiangchuania	1		Redkinia	genus	Intermediate
Slope & basin (Carbonate)	Jiangkouphyton	1		Rugoconites	genus	Intermediate
Outer ramp (Carbonate)	Jiuqunaoella	1		Rugosilina	genus	Intermediate
Subtidal lagoon (Carbonate)	Jiuqunaoella	1		Sabellidites	genus	Shallow
Slope & basin (Carbonate)	Jiuqunaoella	1		Sekwitubulus	genus	Intermediate
Offshore shelf transition (Clastic)	Jiuqunaoella	1		Shaanxilithes	genus	Intermediate
Offshore shelf (Clastic)	Kalusina	1		Sinocylindra	genus	Intermediate
Slope & basin (Carbonate)	Kanilovia	1		Sinospongia	genus	Intermediate
Lower shoreface (Clastic)	Kanilovia	1		Sinotubulites	genus	Shallow
Offshore shelf transition (Clastic)	Kanilovia	1		Siphonophycus	genus	Intermediate
Lower shoreface (Clastic)	Kelleria	1		Skinnera	genus	Intermediate
Offshore shelf transition (Clastic)	Kharakhtia	1		Soldadotubulus	genus	Intermediate
Inner ramp (Carbonate)	Kimberella	1		Solza	genus	Intermediate
Upper shoreface (Clastic)	Kimberella	1		Somatohelix	genus	Intermediate
Lower shoreface (Clastic)	Kimberella	1		Spicodiscus	genus	Shallow
Offshore shelf transition (Clastic)	Kimberella	1		Spirosolenites	genus	Shallow
Subtidal lagoon (Carbonate)	Konglingiphyton	1		Spriggina	genus	Intermediate
Slope & basin (Carbonate)	Konglingiphyton	1		Swartpuntia	genus	Shallow
Subtidal lagoon (Carbonate)	Lanceoforma	1		Tamga	genus	Shelf
Slope & basin (Carbonate)	Lantianella	1		Temnoxa	genus	Shelf
Outer ramp (Carbonate)	Liulingjitaenia	1		Thectardis	genus	Deep
Subtidal lagoon (Carbonate)	Liulingjitaenia	1		Titanotheca	genus	Intermediate
Slope & basin (Carbonate)	Liulingjitaenia	1		Trepassia	genus	Deep
Offshore shelf transition (Clastic)	Liulingjitaenia	1		Tribrachidium	genus	Intermediate
Offshore shelf transition (Clastic)	Ljadlovites	1		Triforillonia	genus	Deep
Lower shoreface (Clastic)	Lomosovis	1		Tyrasotaenia	genus	Shelf
Middle ramp (Carbonate)	Longfengshania	1		Valdainia	genus	Shallow
Slope & basin (Carbonate)	Longfengshania	1		Vaveliksia	genus	Shallow
Outer ramp (Carbonate)	Longifuniculum	1		Vendia	genus	Shallow
Subtidal lagoon (Carbonate)	Longifuniculum	1		Vendoconularia	genus	Intermediate
Slope & basin (Carbonate)	Longifuniculum	1		Vendotaenia	genus	Intermediate
Offshore shelf transition (Clastic)	Longifuniculum	1		Ventogyrus	genus	Intermediate
Lower shoreface (Clastic)	Lossinia	1		Vinlandia	genus	Deep
Offshore shelf transition (Clastic)	Lossinia	1		Vladimissa	genus	Shallow
Offshore shelf transition (Clastic)	Marywadea	1		Waltheria	genus	Intermediate
Outer ramp (Carbonate)	Mezenia	1		Wenghuiia	genus	Intermediate
Offshore shelf transition (Clastic)	Mezenia	1		Wenghuiphyton	genus	Intermediate
Subtidal lagoon (Carbonate)	Miaohephyton	1		Windermeria	genus	Intermediate
Slope & basin (Carbonate)	Miaohephyton	1		Wutubus	genus	Shallow
Offshore shelf (Clastic)	Miettia	1		Xiuningella	genus	Intermediate
Reef (Carbonate)	Namacalathus	1		Yangtziramulus	genus	Shallow
Inner ramp (Carbonate)	Namacalathus	1		Yarnemia	genus	Intermediate
Middle ramp (Carbonate)	Namacalathus	1		Yorgia	genus	Shallow
Lower shoreface (Clastic)	Namalia	1		Zhongbaodaophyton	genus	Intermediate
Slope & basin (Clastic)	Namalia	1		Zolotytsia	genus	Shelf
Reef (Carbonate)	Namapoikia	1		Zuunartsphyton	genus	Intermediate
Lower shoreface (Clastic)	Nasepia	1
Offshore shelf transition (Clastic)	Nasepia	1
Middle ramp (Carbonate)	Ningqiangella	1
Upper shoreface (Clastic)	Onega	1
Lower shoreface (Clastic)	Onega	1
Offshore shelf transition (Clastic)	Onega	1
Offshore shelf transition (Clastic)	Onuphionella	1
Slope & basin (Carbonate)	Orbisiana	1
Lower shoreface (Clastic)	Orbisiana	1
Middle ramp (Carbonate)	Palaeopascichnus	1
Outer ramp (Carbonate)	Palaeopascichnus	1
Slope & basin (Carbonate)	Palaeopascichnus	1
Upper shoreface (Clastic)	Palaeopascichnus	1
Lower shoreface (Clastic)	Palaeopascichnus	1
Offshore shelf transition (Clastic)	Palaeopascichnus	1
Slope & basin (Clastic)	Palaeopascichnus	1
Offshore shelf transition (Clastic)	Palaeoplatoda	1
Inner ramp (Carbonate)	Paleolina	1
Offshore shelf transition (Clastic)	Paleolina	1
Middle ramp (Carbonate)	Paracharnia	1
Lower shoreface (Clastic)	Paravendia	1
Upper shoreface (Clastic)	Parvancorina	1
Lower shoreface (Clastic)	Parvancorina	1
Offshore shelf transition (Clastic)	Parvancorina	1
Lower shoreface (Clastic)	Pectinifrons	1
Slope & basin (Clastic)	Pectinifrons	1
Subtidal lagoon (Carbonate)	Phascolites	1
Offshore shelf transition (Clastic)	Phyllozoon	1
Lower shoreface (Clastic)	Pilitela	1
Offshore shelf (Clastic)	Pilitela	1
Slope & basin (Carbonate)	Piyuania	1
Lower shoreface (Clastic)	Platypholinia	1
Inner ramp (Carbonate)	Platysolenites	1
Middle ramp (Carbonate)	Platysolenites	1
Lower shoreface (Clastic)	Platysolenites	1
Offshore shelf transition (Clastic)	Plexus	1
Slope & basin (Clastic)	Plumeropriscum	1
Lower shoreface (Clastic)	Podolimirus	1
Offshore shelf transition (Clastic)	Podolimirus	1
Lower shoreface (Clastic)	Pomoria	1
Offshore shelf transition (Clastic)	Praecambridium	1
Slope & basin (Clastic)	Primocandelabrum	1
Offshore shelf (Clastic)	Propaleolina	1
Offshore shelf transition (Clastic)	Protoarenicola	1
Subtidal lagoon (Carbonate)	Protoconites	1
Slope & basin (Carbonate)	Protoconites	1
Middle ramp (Carbonate)	Protolagena	1
Inner ramp (Carbonate)	Pteridinium	1
Middle ramp (Carbonate)	Pteridinium	1
Intertidal zone (Clastic)	Pteridinium	1
Upper shoreface (Clastic)	Pteridinium	1
Lower shoreface (Clastic)	Pteridinium	1
Offshore shelf transition (Clastic)	Pteridinium	1
Offshore shelf (Clastic)	Pteridinium	1
Slope & basin (Carbonate)	Qianchuania	1
Middle ramp (Carbonate)	Rangea	1
Intertidal zone (Clastic)	Rangea	1
Upper shoreface (Clastic)	Rangea	1
Lower shoreface (Clastic)	Rangea	1
Offshore shelf transition (Clastic)	Rangea	1
Offshore shelf transition (Clastic)	Redkinia	1
Lower shoreface (Clastic)	Rugoconites	1
Offshore shelf transition (Clastic)	Rugoconites	1
Subtidal lagoon (Carbonate)	Rugosilina	1
Slope & basin (Carbonate)	Rugosilina	1
Inner ramp (Carbonate)	Sabellidites	1
Lower shoreface (Clastic)	Sabellidites	1
Offshore shelf transition (Clastic)	Sabellidites	1
Offshore shelf transition (Clastic)	Sekwitubulus	1
Middle ramp (Carbonate)	Shaanxilithes	1
Outer ramp (Carbonate)	Shaanxilithes	1
Offshore shelf transition (Clastic)	Shaanxilithes	1
Slope & basin (Carbonate)	Sinocylindra	1
Subtidal lagoon (Carbonate)	Sinospongia	1
Slope & basin (Carbonate)	Sinospongia	1
Offshore shelf transition (Clastic)	Sinospongia	1
Intertidal zone (Carbonate)	Sinotubulites	1
Inner ramp (Carbonate)	Sinotubulites	1
Middle ramp (Carbonate)	Sinotubulites	1
Subtidal lagoon (Carbonate)	Siphonophycus	1
Slope & basin (Carbonate)	Siphonophycus	1
Offshore shelf transition (Clastic)	Skinnera	1
Offshore shelf transition (Clastic)	Soldadotubulus	1
Offshore shelf transition (Clastic)	Solza	1
Offshore shelf transition (Clastic)	Somatohelix	1
Lower shoreface (Clastic)	Spicodiscus	1
Inner ramp (Carbonate)	Spirosolenites	1
Middle ramp (Carbonate)	Spirosolenites	1
Subtidal lagoon (Carbonate)	Spriggina	1
Offshore shelf transition (Clastic)	Spriggina	1
Inner ramp (Carbonate)	Swartpuntia	1
Upper shoreface (Clastic)	Swartpuntia	1
Lower shoreface (Clastic)	Swartpuntia	1
Offshore shelf transition (Clastic)	Swartpuntia	1
Offshore shelf (Clastic)	Swartpuntia	1
Lower shoreface (Clastic)	Tamga	1
Offshore shelf transition (Clastic)	Tamga	1
Lower shoreface (Clastic)	Temnoxa	1
Offshore shelf transition (Clastic)	Temnoxa	1
Slope & basin (Clastic)	Thectardis	1
Offshore shelf transition (Clastic)	Titanotheca	1
Slope & basin (Clastic)	Trepassia	1
Subtidal lagoon (Carbonate)	Tribrachidium	1
Lower shoreface (Clastic)	Tribrachidium	1
Offshore shelf transition (Clastic)	Tribrachidium	1
Slope & basin (Clastic)	Triforillonia	1
Middle ramp (Carbonate)	Tyrasotaenia	1
Lower shoreface (Clastic)	Tyrasotaenia	1
Offshore shelf transition (Clastic)	Tyrasotaenia	1
Offshore shelf (Clastic)	Tyrasotaenia	1
Lower shoreface (Clastic)	Valdainia	1
Upper shoreface (Clastic)	Vaveliksia	1
Lower shoreface (Clastic)	Vaveliksia	1
Upper shoreface (Clastic)	Vendia	1
Lower shoreface (Clastic)	Vendia	1
Offshore shelf transition (Clastic)	Vendia	1
Offshore shelf transition (Clastic)	Vendoconularia	1
Middle ramp (Carbonate)	Vendotaenia	1
Outer ramp (Carbonate)	Vendotaenia	1
Slope & basin (Carbonate)	Vendotaenia	1
Lower shoreface (Clastic)	Vendotaenia	1
Offshore shelf transition (Clastic)	Vendotaenia	1
Offshore shelf (Clastic)	Vendotaenia	1
Offshore shelf transition (Clastic)	Ventogyrus	1
Slope & basin (Clastic)	Vinlandia	1
Lower shoreface (Clastic)	Vladimissa	1
Offshore shelf transition (Clastic)	Waltheria	1
Slope & basin (Carbonate)	Wenghuiia	1
Slope & basin (Carbonate)	Wenghuiphyton	1
Offshore shelf transition (Clastic)	Windermeria	1
Inner ramp (Carbonate)	Wutubus	1
Middle ramp (Carbonate)	Wutubus	1
Slope & basin (Carbonate)	Xiuningella	1
Middle ramp (Carbonate)	Yangtziramulus	1
Offshore shelf transition (Clastic)	Yarnemia	1
Upper shoreface (Clastic)	Yorgia	1
Lower shoreface (Clastic)	Yorgia	1
Offshore shelf transition (Clastic)	Yorgia	1
Slope & basin (Carbonate)	Zhongbaodaophyton	1
Lower shoreface (Clastic)	Zolotytsia	1
Offshore shelf (Clastic)	Zolotytsia	1
Slope & basin (Carbonate)	Zuunartsphyton	1
Offshore shelf (Clastic)	Nasepia	1
Offshore shelf (Clastic)	Rangea	1
Offshore shelf (Clastic)	Dickinsonia	1
Offshore shelf (Clastic)	Archaeichnium	1
Offshore shelf (Clastic)	Albumares	1
Offshore shelf (Clastic)	Aulozoon	1
Offshore shelf (Clastic)	Eoandromeda	1
Offshore shelf (Clastic)	Funisia	1
Offshore shelf (Clastic)	Parvancorina	1
Offshore shelf (Clastic)	Tribrachidium	1
Offshore shelf (Clastic)	Rugoconites	1
Offshore shelf (Clastic)	Parvancorina	1

## Sheet: Fig_4
network type	bipartite			network type	bipartite
node type 1:	Ediacaran formations			node type 1:	Ediacaran formations				E/Cam	TEB	EBB	Lantian
node type 2:	Ediacaran body & trace fossil taxa			node type 2:	Ediacaran body & trace fossil taxa			Avalon	0	0	17	0
links:	non-weighted			links:	non-weighted			Avalon/White Sea	0	2	5	0
				method:	COPRA			White Sea	0	6	56	0
formation	taxon	value		v-parameter:	6			White Sea/Nama	0	10	9	0
Aim	Gaojiashania	1						Nama	2	21	3	0
Aim	Palaeopascichnus	1		node	type	module		Miaohe/Nama	0	2	2	0
Aim	Shaanxilithes	1		'Ust'-Pinega'	formation	Ediacara biota		Miaohe	0	4	34	9
Arondegas	Helminthoidichnites	1		Aim	formation	Ediacara biota/Terminal Ediacaran		Traces	0	11	7	0
Arondegas	Helminthopsis	1		Arondegas	formation	Terminal Ediacaran		NA	0	3	11	0
Arumbera	Charniodiscus	1		Arumbera	formation	Ediacara biota		Carbonaceous compressions	0	12	40	8
Basa	Charniodiscus	1		Basa	formation	Ediacara biota/Terminal Ediacaran		Trace fossils	0	11	7	0
Basa	Harlaniella	1		Birba	formation	Terminal Ediacaran		Ediacara-type fossils	0	17	83	0
Basa	Helminthopsis	1		Blueflower	formation	Ediacara biota/Terminal Ediacaran		Ediacara-type fossils -AND/OR- carbonaceous compressions	0	1	8	1
Basa	Palaeopascichnus	1		Bradgate	formation	Ediacara biota		Carbonaceous -AND/OR- mineralized fossils	0	3	1	0
Basa	Spicodiscus	1		Breivik	formation	Terminal Ediacaran		Mineralized fossils	0	2	2	0
Basa	Swartpuntia	1		Briscal	formation	Ediacara biota		Fossils of other -OR- unknown mode(s) of preservation	0	0	3	0
Basa	Torrowangea	1		Brzegi Shale	formation	Terminal Ediacaran		Skeletal fossils	2	13	0	0
Birba	Cloudina	1		Byng	formation	Terminal Ediacaran		Shallow	2	30	27	0
Birba	Namacalathus	1		Campo Alegre	formation	Ediacara biota		Shallow/Intermediate	0	8	20	1
Blueflower	Annulatubus	1		Chapel Island	formation	Terminal Ediacaran		Intermediate	0	18	73	8
Blueflower	Archaeonassa	1		Chernyi Kamen	formation	Ediacara biota		Deep	0	0	15	0
Blueflower	Bergaueria	1		Cid	formation	Ediacara biota/Terminal Ediacaran		Shallow/Deep	0	1	2	0
Blueflower	Charniodiscus	1		Cijara	formation	Ediacara biota/Terminal Ediacaran		Intermediate/Deep	0	0	2	0
Blueflower	Gordia	1		Contra Fogo	formation	Ediacara biota		NA	0	2	5	0
Blueflower	Helminthoidichnites	1		Dabis	formation	Ediacara biota/Terminal Ediacaran
Blueflower	Helminthopsis	1		Danilov	formation	Ediacara biota/Terminal Ediacaran
Blueflower	Palaeophycus	1		Deep Spring	formation	Terminal Ediacaran
Blueflower	Pteridinium	1		Dengying	formation	Terminal Ediacaran
Blueflower	Rugoconites	1		Deschilling	formation	Terminal Ediacaran
Blueflower	Sekwitubulus	1		Doushantuo	formation	Ediacara biota
Blueflower	Torrowangea	1		Drook	formation	Ediacara biota
Blueflower	Vendotaenia	1		Elkera	formation	Terminal Ediacaran
Blueflower	Windermeria	1		Erga	formation	Ediacara biota
Bradgate	Bradgatia	1		Estenilla	formation	Ediacara biota/Terminal Ediacaran
Bradgate	Charnia	1		Estfordi	formation	Ediacara biota
Bradgate	Charniodiscus	1		Fermeuse	formation	Ediacara biota
Bradgate	Dumbbell	1		Feropont'evsk	formation	Terminal Ediacaran
Bradgate	Gladius	1		Floyd Church	formation	Terminal Ediacaran
Bradgate	Hadrynichorde	1		Fowlers Gap	formation	Terminal Ediacaran
Bradgate	Primocandelabrum	1		Ganabos	formation	Terminal Ediacaran
Bradgate	Thectardis	1		Guaicurus	formation	Ediacara biota/Terminal Ediacaran
Breivik	Platysolenites	1		Hoedberg	formation	Terminal Ediacaran
Breivik	Sabellidites	1		Ingta	formation	Terminal Ediacaran
Briscal	Beothukis	1		Jarashi	formation	Ediacara biota
Briscal	Bradgatia	1		Jodhpur	formation	Ediacara biota
Briscal	Charnia	1		Kanilov	formation	Terminal Ediacaran
Briscal	Fractofusus	1		Kauriyala	formation	Ediacara biota
Briscal	Frondophyllas	1		Kaushan	formation	Ediacara biota/Terminal Ediacaran
Briscal	Vinlandia	1		Khatyspyt	formation	Ediacara biota
Brzegi Shale	Helminthoidichnites	1		Khmel'nitsk	formation	Terminal Ediacaran
Byng	Cloudina	1		Kotlin	formation	Ediacara biota/Terminal Ediacaran
Byng	Namacalathus	1		Kotodzha	formation	Terminal Ediacaran
Campo Alegre	Charniodiscus	1		Krushanov	formation	Ediacara biota/Terminal Ediacaran
Campo Alegre	Parvancorina	1		Kurtun	formation	Ediacara biota/Terminal Ediacaran
Chapel Island	Gordia	1		La Cienega	formation	Terminal Ediacaran
Chapel Island	Torrowangea	1		Lakheri	formation	Ediacara biota
Chapel Island	Treptichnus	1		Lantian	formation	Lantian
Chernyi Kamen	Charniodiscus	1		Liuchapo	formation	Ediacara biota
Chernyi Kamen	Dickinsonia	1		Loma Negra	formation	Terminal Ediacaran
Chernyi Kamen	Kanilovia	1		Lungkarta	formation	Ediacara biota/Terminal Ediacaran
Chernyi Kamen	Palaeopascichnus	1		Lyamtsa	formation	Ediacara biota
Chernyi Kamen	Yorgia	1		Maneting	formation	Ediacara biota/Terminal Ediacaran
Cid	Swartpuntia	1		Mistaken Point	formation	Ediacara biota
Cijara	Gordia	1		Mogilev	formation	Ediacara biota
Cijara	Treptichnus	1		Moshakov	formation	Ediacara biota
Cijara	Vendotaenia	1		Nadaleen	formation	Ediacara biota
Contra Fogo	Charniodiscus	1		Nagoryany	formation	Ediacara biota/Terminal Ediacaran
Contra Fogo	Kimberella	1		Membrillar Olistostrome	formation	Terminal Ediacaran
Contra Fogo	Parvancorina	1		Nudaus	formation	Ediacara biota/Terminal Ediacaran
Contra Fogo	Pectinifrons	1		Okunets	formation	Terminal Ediacaran
Dabis	Ausia	1		Oppokun	formation	Cambrian/Ediacaran
Dabis	Cloudina	1		Perevalok	formation	Ediacara biota
Dabis	Eoholynia	1		Platonovskaya	formation	Terminal Ediacaran
Dabis	Ernietta	1		Puerto Blanco	formation	Terminal Ediacaran
Dabis	Glomulus	1		Pusa Shale	formation	Ediacara biota/Terminal Ediacaran
Dabis	Helminthoidichnites	1		Raiga	formation	Terminal Ediacaran
Dabis	Kanilovia	1		Rawnsley Quartzite	formation	Ediacara biota
Dabis	Namalia	1		Reed Dolomite	formation	Terminal Ediacaran
Dabis	Nasepia	1		Savinan	formation	Terminal Ediacaran
Dabis	Orthogonium	1		Serra dos Lanceiros Aloformation	formation	Terminal Ediacaran
Dabis	Petalostroma	1		Sete Lagoas	formation	Terminal Ediacaran
Dabis	Pteridinium	1		Shaliyan	formation	Ediacara biota/Terminal Ediacaran
Dabis	Rangea	1		Sirbu Shale	formation	Ediacara biota
Dabis	Tyrasotaenia	1		Sokolets	formation	Ediacara biota/Terminal Ediacaran
Danilov	Kanilovia	1		Stappogiedde	formation	Terminal Ediacaran
Danilov	Vendotaenia	1		Stelkuz	formation	Terminal Ediacaran
Deep Spring	Cloudina	1		Studenitsa	formation	Ediacara biota/Terminal Ediacaran
Deep Spring	Conotubus	1		Syhargalakh	formation	Cambrian/Ediacaran
Deep Spring	Elainabella	1		Tagatiya Guazu	formation	Terminal Ediacaran
Deep Spring	Gaojiashania	1		Tamengo	formation	Terminal Ediacaran
Deep Spring	Helminthoidichnites	1		Taozichong	formation	Ediacara biota/Terminal Ediacaran
Deep Spring	Sinotubulites	1		Tas-Yuryakh	formation	Cambrian/Ediacaran
Deep Spring	Wutubus	1		Trepassey	formation	Ediacara biota
Dengying	Charniodiscus	1		Turkut	formation	Cambrian/Ediacaran
Dengying	Cloudina	1		Urusis	formation	Terminal Ediacaran
Dengying	Conotubus	1		Ust'-Yudoma	formation	Terminal Ediacaran/Cambrian/Ediacaran
Dengying	Gaojiashania	1		Verkhovka	formation	Ediacara biota
Dengying	Helminthoidichnites	1		Wonoka	formation	Ediacara biota
Dengying	Jiangchuania	1		Wood Canyon	formation	Terminal Ediacaran
Dengying	Longfengshania	1		Wyman	formation	Terminal Ediacaran
Dengying	Ningqiangella	1		Yaryshev	formation	Ediacara biota
Dengying	Oichnus	1		Yerbal	formation	Terminal Ediacaran
Dengying	Palaeophycus	1		Zaris	formation	Terminal Ediacaran
Dengying	Paracharnia	1		Zharnovka	formation	Ediacara biota/Terminal Ediacaran
Dengying	Protolagena	1		Zhengmuguan	formation	Ediacara biota
Dengying	Pteridinium	1		Zhoujieshan	formation	Ediacara biota
Dengying	Rangea	1		Zigan	formation	Ediacara biota
Dengying	Shaanxilithes	1		Zimniegory	formation	Ediacara biota
Dengying	Sinotubulites	1		Stirling Quartzite	formation	Terminal Ediacaran
Dengying	Torrowangea	1		Affinovendia	taxon	Ediacara biota
Dengying	Tyrasotaenia	1		Aggregatosphaera	taxon	Ediacara biota
Dengying	Vendotaenia	1		Albumares	taxon	Ediacara biota
Dengying	Wutubus	1		Anabarites	taxon	Cambrian/Ediacaran
Dengying	Yangtziramulus	1		Andiva	taxon	Ediacara biota
Deschilling	Palaeophycus	1		Anfesta	taxon	Ediacara biota
Doushantuo	Aggregatosphaera	1		Anhuiphyton	taxon	Lantian
Doushantuo	Anomalophyton	1		Annulatubus	taxon	Ediacara biota/Terminal Ediacaran
Doushantuo	Baculiphyca	1		Anomalophyton	taxon	Ediacara biota
Doushantuo	Calyptrina	1		Archaeaspinus	taxon	Ediacara biota
Doushantuo	Cucullus	1		Archaeichnium	taxon	Terminal Ediacaran
Doushantuo	Doushantuophyton	1		Archaeonassa	taxon	Ediacara biota/Terminal Ediacaran
Doushantuo	Enteromorphites	1		Archangelia	taxon	Ediacara biota
Doushantuo	Eoandromeda	1		Archyfasma	taxon	Ediacara biota
Doushantuo	Flabellophyton	1		Arkarua	taxon	Ediacara biota
Doushantuo	Gesinella	1		Armillifera	taxon	Ediacara biota
Doushantuo	Globusphyton	1		Atakia	taxon	Ediacara biota
Doushantuo	Glomulus	1		Aulozoon	taxon	Ediacara biota
Doushantuo	Grypania	1		Ausia	taxon	Ediacara biota/Terminal Ediacaran
Doushantuo	Jiangkouphyton	1		Avalofractus	taxon	Ediacara biota
Doushantuo	Jiuqunaoella	1		Baculiphyca	taxon	Ediacara biota
Doushantuo	Kanilovia	1		Beothukis	taxon	Ediacara biota
Doushantuo	Konglingiphyton	1		Bergaueria	taxon	Ediacara biota
Doushantuo	Liulingjitaenia	1		Bradgatia	taxon	Ediacara biota
Doushantuo	Longfengshania	1		Burykhia	taxon	Ediacara biota
Doushantuo	Longifuniculum	1		Calyptrina	taxon	Ediacara biota
Doushantuo	Miaohephyton	1		Cambrotubulus	taxon	Cambrian/Ediacaran
Doushantuo	Protoconites	1		Chambalia	taxon	Ediacara biota
Doushantuo	Rugosilina	1		Charnia	taxon	Ediacara biota
Doushantuo	Sinocylindra	1		Charniodiscus	taxon	Ediacara biota
Doushantuo	Sinospongia	1		Circulichnis	taxon	Terminal Ediacaran
Doushantuo	Siphonophycus	1		Cloudina	taxon	Terminal Ediacaran
Doushantuo	Wenghuiia	1		Conichnus	taxon	Terminal Ediacaran
Doushantuo	Wenghuiphyton	1		Conomedusites	taxon	Ediacara biota
Doushantuo	Zhongbaodaophyton	1		Conotubus	taxon	Terminal Ediacaran
Drook	Beothukis	1		Corumbella	taxon	Terminal Ediacaran
Drook	Charnia	1		Cucullus	taxon	Ediacara biota
Drook	Charniodiscus	1		Cyanorus	taxon	Ediacara biota
Drook	Thectardis	1		Dickinsonia	taxon	Ediacara biota
Drook	Trepassia	1		Doushantuophyton	taxon	Lantian/Ediacara biota
Drook	Vinlandia	1		Dumbbell	taxon	Ediacara biota
Elkera	Palaeophycus	1		Elainabella	taxon	Terminal Ediacaran
Erga	Andiva	1		Enteromorphites	taxon	Ediacara biota
Erga	Archaeaspinus	1		Eoandromeda	taxon	Ediacara biota
Erga	Archaeonassa	1		Eoholynia	taxon	Ediacara biota/Terminal Ediacaran
Erga	Armillifera	1		Epibaion	taxon	Ediacara biota
Erga	Charniodiscus	1		Ernietta	taxon	Terminal Ediacaran
Erga	Cyanorus	1		Favosiphycus	taxon	Ediacara biota
Erga	Dickinsonia	1		Fedomia	taxon	Ediacara biota
Erga	Epibaion	1		Flabellophyton	taxon	Lantian/Ediacara biota
Erga	Ivovicia	1		Fractofusus	taxon	Ediacara biota
Erga	Kanilovia	1		Frondophyllas	taxon	Ediacara biota
Erga	Kimberella	1		Funisia	taxon	Ediacara biota
Erga	Lossinia	1		Fusosquamula	taxon	Ediacara biota/Terminal Ediacaran
Erga	Onega	1		Gandvikia	taxon	Ediacara biota
Erga	Orbisiana	1		Gaojiashania	taxon	Terminal Ediacaran
Erga	Palaeopascichnus	1		Gehlingia	taxon	Ediacara biota
Erga	Paravendia	1		Gesinella	taxon	Ediacara biota
Erga	Parvancorina	1		Gladius	taxon	Ediacara biota
Erga	Pilitela	1		Globusphyton	taxon	Ediacara biota
Erga	Platypholinia	1		Glomulus	taxon	Ediacara biota/Terminal Ediacaran
Erga	Pomoria	1		Gordia	taxon	Ediacara biota/Terminal Ediacaran
Erga	Pteridinium	1		Grypania	taxon	Ediacara biota
Erga	Rangea	1		Hadrynichorde	taxon	Ediacara biota
Erga	Temnoxa	1		Hadryniscala	taxon	Ediacara biota
Erga	Tribrachidium	1		Haootia	taxon	Ediacara biota
Erga	Vaveliksia	1		Hapsidophyllas	taxon	Ediacara biota
Erga	Vendia	1		Harlaniella	taxon	Ediacara biota/Terminal Ediacaran
Erga	Vladimissa	1		Helanoichnus	taxon	Ediacara biota
Erga	Yorgia	1		Helminthoidichnites	taxon	Terminal Ediacaran
Estenilla	Gordia	1		Helminthopsis	taxon	Ediacara biota/Terminal Ediacaran
Estenilla	Vendotaenia	1		Horodyskia	taxon	Ediacara biota
Estfordi	Charnia	1		Huangshanophyton	taxon	Lantian
Fermeuse	Bergaueria	1		Ivovicia	taxon	Ediacara biota
Fermeuse	Bradgatia	1		Jiangchuania	taxon	Terminal Ediacaran
Fermeuse	Charnia	1		Jiangkouphyton	taxon	Ediacara biota
Fermeuse	Charniodiscus	1		Jiuqunaoella	taxon	Ediacara biota
Fermeuse	Fractofusus	1		Kalusina	taxon	Ediacara biota/Terminal Ediacaran
Fermeuse	Hadrynichorde	1		Kanilovia	taxon	Ediacara biota/Terminal Ediacaran
Fermeuse	Haootia	1		Kelleria	taxon	Ediacara biota
Fermeuse	Palaeopascichnus	1		Kharakhtia	taxon	Ediacara biota
Fermeuse	Primocandelabrum	1		Kimberella	taxon	Ediacara biota
Fermeuse	Triforillonia	1		Kimberichnus	taxon	Ediacara biota
Fermeuse	Vinlandia	1		Konglingiphyton	taxon	Ediacara biota
Feropont'evsk	Tyrasotaenia	1		Lanceoforma	taxon	Ediacara biota
Feropont'evsk	Vendotaenia	1		Lantianella	taxon	Lantian
Floyd Church	Circulichnis	1		Liulingjitaenia	taxon	Ediacara biota
Floyd Church	Helminthoidichnites	1		Ljadlovites	taxon	Ediacara biota
Floyd Church	Helminthopsis	1		Lomosovis	taxon	Ediacara biota
Floyd Church	Pteridinium	1		Longfengshania	taxon	Ediacara biota/Terminal Ediacaran
Floyd Church	Treptichnus	1		Longifuniculum	taxon	Ediacara biota
Fowlers Gap	Helminthopsis	1		Lossinia	taxon	Ediacara biota
Fowlers Gap	Palaeophycus	1		Marywadea	taxon	Ediacara biota
Ganabos	Palaeophycus	1		Mezenia	taxon	Ediacara biota
Guaicurus	Eoholynia	1		Miaohephyton	taxon	Ediacara biota
Guaicurus	Vendotaenia	1		Multina	taxon	Terminal Ediacaran
Hoedberg	Helminthoidichnites	1		Namacalathus	taxon	Terminal Ediacaran
Hoedberg	Helminthopsis	1		Namalia	taxon	Ediacara biota/Terminal Ediacaran
Ingta	Helminthoidichnites	1		Namapoikia	taxon	Terminal Ediacaran
Jarashi	Charniodiscus	1		Nasepia	taxon	Ediacara biota/Terminal Ediacaran
Jarashi	Kimberella	1		Nenoxites	taxon	Ediacara biota
Jarashi	Pteridinium	1		Ningqiangella	taxon	Terminal Ediacaran
Jodhpur	Funisia	1		Oichnus	taxon	Terminal Ediacaran
Kanilov	Helminthoidichnites	1		Onega	taxon	Ediacara biota
Kauriyala	Conomedusites	1		Onuphionella	taxon	Terminal Ediacaran
Kauriyala	Dickinsonia	1		Orbisiana	taxon	Lantian/Ediacara biota
Kauriyala	Horodyskia	1		Orthogonium	taxon	Ediacara biota/Terminal Ediacaran
Kaushan	Vendotaenia	1		Palaeopascichnus	taxon	Ediacara biota
Khatyspyt	Affinovendia	1		Palaeophycus	taxon	Terminal Ediacaran
Khatyspyt	Annulatubus	1		Palaeoplatoda	taxon	Ediacara biota
Khatyspyt	Charnia	1		Paleolina	taxon	Ediacara biota/Terminal Ediacaran
Khatyspyt	Glomulus	1		Paracharnia	taxon	Terminal Ediacaran
Khatyspyt	Grypania	1		Paravendia	taxon	Ediacara biota
Khatyspyt	Jiuqunaoella	1		Parvancorina	taxon	Ediacara biota
Khatyspyt	Liulingjitaenia	1		Pectinifrons	taxon	Ediacara biota
Khatyspyt	Longifuniculum	1		Petalostroma	taxon	Ediacara biota/Terminal Ediacaran
Khatyspyt	Mezenia	1		Phascolites	taxon	Ediacara biota
Khatyspyt	Nenoxites	1		Phyllozoon	taxon	Ediacara biota
Khatyspyt	Palaeopascichnus	1		Pilitela	taxon	Ediacara biota/Terminal Ediacaran
Khatyspyt	Shaanxilithes	1		Piyuania	taxon	Lantian
Khatyspyt	Vendotaenia	1		Platypholinia	taxon	Ediacara biota
Khmel'nitsk	Tyrasotaenia	1		Platysolenites	taxon	Terminal Ediacaran
Kotlin	Vendotaenia	1		Plexus	taxon	Ediacara biota
Kotodzha	Cloudina	1		Plumeropriscum	taxon	Ediacara biota
Kotodzha	Namacalathus	1		Podolimirus	taxon	Ediacara biota
Kotodzha	Platysolenites	1		Pomoria	taxon	Ediacara biota
Kotodzha	Spirosolenites	1		Praecambridium	taxon	Ediacara biota
Krushanov	Harlaniella	1		Primocandelabrum	taxon	Ediacara biota
Krushanov	Palaeopascichnus	1		Propaleolina	taxon	Ediacara biota
Krushanov	Vendotaenia	1		Protoarenicola	taxon	Ediacara biota
Kurtun	Paleolina	1		Protoconites	taxon	Ediacara biota
Kurtun	Pteridinium	1		Protolagena	taxon	Terminal Ediacaran
La Cienega	Cloudina	1		Pteridinium	taxon	Ediacara biota/Terminal Ediacaran
La Cienega	Sinotubulites	1		Qianchuania	taxon	Lantian
Lakheri	Chambalia	1		Ramellina	taxon	Ediacara biota
Lakheri	Grypania	1		Rangea	taxon	Ediacara biota/Terminal Ediacaran
Lantian	Anhuiphyton	1		Redkinia	taxon	Ediacara biota
Lantian	Doushantuophyton	1		Rugoconites	taxon	Ediacara biota/Terminal Ediacaran
Lantian	Flabellophyton	1		Rugosilina	taxon	Ediacara biota
Lantian	Huangshanophyton	1		Saarina	taxon	Ediacara biota
Lantian	Lantianella	1		Sabellidites	taxon	Terminal Ediacaran
Lantian	Orbisiana	1		Sekwitubulus	taxon	Ediacara biota/Terminal Ediacaran
Lantian	Piyuania	1		Shaanxilithes	taxon	Ediacara biota/Terminal Ediacaran
Lantian	Qianchuania	1		Sinocylindra	taxon	Ediacara biota
Lantian	Xiuningella	1		Sinospongia	taxon	Ediacara biota
Liuchapo	Gesinella	1		Sinotubulites	taxon	Terminal Ediacaran
Liuchapo	Horodyskia	1		Siphonophycus	taxon	Ediacara biota
Liuchapo	Longifuniculum	1		Soldadotubulus	taxon	Terminal Ediacaran
Liuchapo	Palaeopascichnus	1		Solza	taxon	Ediacara biota
Loma Negra	Cloudina	1		Somatohelix	taxon	Ediacara biota
Lungkarta	Rangea	1		Spicodiscus	taxon	Ediacara biota/Terminal Ediacaran
Lyamtsa	Archyfasma	1		Spirosolenites	taxon	Terminal Ediacaran
Lyamtsa	Dickinsonia	1		Spriggina	taxon	Ediacara biota
Lyamtsa	Eoholynia	1		Stauridinia	taxon	Ediacara biota
Lyamtsa	Favosiphycus	1		Swartpuntia	taxon	Ediacara biota/Terminal Ediacaran
Lyamtsa	Gandvikia	1		Tamga	taxon	Ediacara biota
Lyamtsa	Jiuqunaoella	1		Temnoxa	taxon	Ediacara biota
Lyamtsa	Mezenia	1		Thectardis	taxon	Ediacara biota
Lyamtsa	Nenoxites	1		Titanotheca	taxon	Terminal Ediacaran
Lyamtsa	Palaeopascichnus	1		Torrowangea	taxon	Terminal Ediacaran
Lyamtsa	Parvancorina	1		Trepassia	taxon	Ediacara biota
Lyamtsa	Sinospongia	1		Treptichnus	taxon	Terminal Ediacaran
Maneting	Gordia	1		Tribrachidium	taxon	Ediacara biota
Membrillar Olistostrome	Cloudina	1		Triforillonia	taxon	Ediacara biota
Mistaken Point	Beothukis	1		Tyrasotaenia	taxon	Terminal Ediacaran
Mistaken Point	Bradgatia	1		Valdainia	taxon	Ediacara biota
Mistaken Point	Charnia	1		Vaveliksia	taxon	Ediacara biota
Mistaken Point	Charniodiscus	1		Vendia	taxon	Ediacara biota
Mistaken Point	Fractofusus	1		Vendoconularia	taxon	Ediacara biota
Mistaken Point	Frondophyllas	1		Vendotaenia	taxon	Ediacara biota/Terminal Ediacaran
Mistaken Point	Hadrynichorde	1		Ventogyrus	taxon	Ediacara biota
Mistaken Point	Hadryniscala	1		Vinlandia	taxon	Ediacara biota
Mistaken Point	Hapsidophyllas	1		Vladimissa	taxon	Ediacara biota
Mistaken Point	Pectinifrons	1		Waltheria	taxon	Terminal Ediacaran
Mistaken Point	Plumeropriscum	1		Wenghuiia	taxon	Ediacara biota
Mistaken Point	Primocandelabrum	1		Wenghuiphyton	taxon	Ediacara biota
Mistaken Point	Thectardis	1		Windermeria	taxon	Ediacara biota/Terminal Ediacaran
Mistaken Point	Trepassia	1		Wutubus	taxon	Terminal Ediacaran
Mogilev	Atakia	1		Xiuningella	taxon	Lantian
Mogilev	Conomedusites	1		Yangtziramulus	taxon	Terminal Ediacaran
Mogilev	Dickinsonia	1		Yarnemia	taxon	Ediacara biota
Mogilev	Kelleria	1		Yorgia	taxon	Ediacara biota
Mogilev	Lomosovis	1		Zhongbaodaophyton	taxon	Ediacara biota
Mogilev	Palaeopascichnus	1		Zolotytsia	taxon	Ediacara biota
Mogilev	Podolimirus	1
Mogilev	Pteridinium	1
Mogilev	Tribrachidium	1
Mogilev	Valdainia	1
Mogilev	Vaveliksia	1
Moshakov	Arkarua	1
Nadaleen	Beothukis	1
Nadaleen	Charnia	1
Nadaleen	Charniodiscus	1
Nadaleen	Fractofusus	1
Nadaleen	Namalia	1
Nadaleen	Primocandelabrum	1
Nagoryany	Eoholynia	1
Nagoryany	Fusosquamula	1
Nagoryany	Kalusina	1
Nagoryany	Pilitela	1
Nagoryany	Vendotaenia	1
Nudaus	Archaeonassa	1
Nudaus	Helminthoidichnites	1
Nudaus	Nasepia	1
Nudaus	Pteridinium	1
Nudaus	Rangea	1
Okunets	Tyrasotaenia	1
Oppokun	Anabarites	1
Oppokun	Cambrotubulus	1
Perevalok	Grypania	1
Perevalok	Liulingjitaenia	1
Perevalok	Longifuniculum	1
Perevalok	Mezenia	1
Perevalok	Palaeopascichnus	1
Perevalok	Protoarenicola	1
Perevalok	Sinospongia	1
Platonovskaya	Helminthoidichnites	1
Platonovskaya	Palaeophycus	1
Platonovskaya	Paleolina	1
Platonovskaya	Sabellidites	1
Puerto Blanco	Helminthoidichnites	1
Puerto Blanco	Palaeophycus	1
Pusa Shale	Vendotaenia	1
Raiga	Cloudina	1
Raiga	Namacalathus	1
Raiga	Platysolenites	1
Raiga	Spirosolenites	1
Raiga	Vendotaenia	1
Rawnsley Quartzite	Archaeaspinus	1
Rawnsley Quartzite	Archaeonassa	1
Rawnsley Quartzite	Arkarua	1
Rawnsley Quartzite	Aulozoon	1
Rawnsley Quartzite	Beothukis	1
Rawnsley Quartzite	Charniodiscus	1
Rawnsley Quartzite	Conomedusites	1
Rawnsley Quartzite	Dickinsonia	1
Rawnsley Quartzite	Eoandromeda	1
Rawnsley Quartzite	Epibaion	1
Rawnsley Quartzite	Funisia	1
Rawnsley Quartzite	Gehlingia	1
Rawnsley Quartzite	Gordia	1
Rawnsley Quartzite	Helminthoidichnites	1
Rawnsley Quartzite	Helminthopsis	1
Rawnsley Quartzite	Kimberella	1
Rawnsley Quartzite	Kimberichnus	1
Rawnsley Quartzite	Marywadea	1
Rawnsley Quartzite	Palaeopascichnus	1
Rawnsley Quartzite	Parvancorina	1
Rawnsley Quartzite	Phyllozoon	1
Rawnsley Quartzite	Plexus	1
Rawnsley Quartzite	Praecambridium	1
Rawnsley Quartzite	Pteridinium	1
Rawnsley Quartzite	Rangea	1
Rawnsley Quartzite	Rugoconites	1
Rawnsley Quartzite	Somatohelix	1
Rawnsley Quartzite	Spriggina	1
Rawnsley Quartzite	Tribrachidium	1
Rawnsley Quartzite	Yorgia	1
Reed Dolomite	Cloudina	1
Savinan	Torrowangea	1
Serra dos Lanceiros Aloformation	Helminthopsis	1
Serra dos Lanceiros Aloformation	Palaeophycus	1
Sete Lagoas	Cloudina	1
Sete Lagoas	Corumbella	1
Sete Lagoas	Palaeophycus	1
Shaliyan	Shaanxilithes	1
Sirbu Shale	Lanceoforma	1
Sirbu Shale	Phascolites	1
Sirbu Shale	Spriggina	1
Sirbu Shale	Tribrachidium	1
Sokolets	Vendotaenia	1
Stappogiedde	Palaeophycus	1
Stappogiedde	Treptichnus	1
Stappogiedde	Vendotaenia	1
Stelkuz	Helminthoidichnites	1
Stelkuz	Helminthopsis	1
Stelkuz	Palaeophycus	1
Stirling Quartzite	Cloudina	1
Studenitsa	Fusosquamula	1
Studenitsa	Harlaniella	1
Studenitsa	Kimberella	1
Studenitsa	Palaeopascichnus	1
Studenitsa	Sabellidites	1
Studenitsa	Tyrasotaenia	1
Studenitsa	Vendotaenia	1
Syhargalakh	Anabarites	1
Tagatiya Guazu	Cloudina	1
Tagatiya Guazu	Corumbella	1
Tamengo	Cloudina	1
Tamengo	Corumbella	1
Tamengo	Tyrasotaenia	1
Taozichong	Shaanxilithes	1
Tas-Yuryakh	Anabarites	1
Trepassey	Avalofractus	1
Trepassey	Beothukis	1
Trepassey	Bradgatia	1
Trepassey	Charnia	1
Trepassey	Charniodiscus	1
Trepassey	Fractofusus	1
Trepassey	Hadrynichorde	1
Trepassey	Hadryniscala	1
Trepassey	Haootia	1
Trepassey	Pectinifrons	1
Trepassey	Primocandelabrum	1
Trepassey	Thectardis	1
Trepassey	Trepassia	1
Turkut	Anabarites	1
Turkut	Cambrotubulus	1
Urusis	Cloudina	1
Urusis	Conichnus	1
Urusis	Ernietta	1
Urusis	Helminthoidichnites	1
Urusis	Multina	1
Urusis	Namacalathus	1
Urusis	Nasepia	1
Urusis	Palaeophycus	1
Urusis	Pteridinium	1
Urusis	Swartpuntia	1
Urusis	Torrowangea	1
Urusis	Treptichnus	1
Urusis	Vendotaenia	1
'Ust'-Pinega'	Anfesta	1
'Ust'-Pinega'	Charnia	1
'Ust'-Pinega'	Conomedusites	1
'Ust'-Pinega'	Kimberella	1
'Ust'-Pinega'	Platypholinia	1
'Ust'-Pinega'	Ramellina	1
'Ust'-Pinega'	Saarina	1
'Ust'-Pinega'	Stauridinia	1
'Ust'-Pinega'	Tribrachidium	1
'Ust'-Pinega'	Zolotytsia	1
Ust'-Yudoma	Anabarites	1
Ust'-Yudoma	Cloudina	1
Verkhovka	Albumares	1
Verkhovka	Andiva	1
Verkhovka	Anfesta	1
Verkhovka	Archangelia	1
Verkhovka	Armillifera	1
Verkhovka	Bergaueria	1
Verkhovka	Burykhia	1
Verkhovka	Calyptrina	1
Verkhovka	Charnia	1
Verkhovka	Cyanorus	1
Verkhovka	Dickinsonia	1
Verkhovka	Fedomia	1
Verkhovka	Kharakhtia	1
Verkhovka	Kimberella	1
Verkhovka	Kimberichnus	1
Verkhovka	Lossinia	1
Verkhovka	Nenoxites	1
Verkhovka	Onega	1
Verkhovka	Palaeopascichnus	1
Verkhovka	Palaeoplatoda	1
Verkhovka	Paleolina	1
Verkhovka	Parvancorina	1
Verkhovka	Podolimirus	1
Verkhovka	Pteridinium	1
Verkhovka	Rangea	1
Verkhovka	Solza	1
Verkhovka	Spriggina	1
Verkhovka	Swartpuntia	1
Verkhovka	Tamga	1
Verkhovka	Temnoxa	1
Verkhovka	Tribrachidium	1
Verkhovka	Vendia	1
Verkhovka	Vendoconularia	1
Verkhovka	Ventogyrus	1
Verkhovka	Yarnemia	1
Verkhovka	Yorgia	1
Wonoka	Palaeopascichnus	1
Wood Canyon	Archaeichnium	1
Wood Canyon	Cloudina	1
Wood Canyon	Conotubus	1
Wood Canyon	Corumbella	1
Wood Canyon	Ernietta	1
Wood Canyon	Gaojiashania	1
Wood Canyon	Onuphionella	1
Wood Canyon	Swartpuntia	1
Wyman	Helminthoidichnites	1
Yaryshev	Atakia	1
Yaryshev	Charniodiscus	1
Yaryshev	Eoholynia	1
Yaryshev	Globusphyton	1
Yaryshev	Ljadlovites	1
Yaryshev	Palaeopascichnus	1
Yaryshev	Propaleolina	1
Yaryshev	Redkinia	1
Yaryshev	Vaveliksia	1
Yaryshev	Zolotytsia	1
Yerbal	Cloudina	1
Yerbal	Soldadotubulus	1
Yerbal	Titanotheca	1
Yerbal	Waltheria	1
Zaris	Cloudina	1
Zaris	Gaojiashania	1
Zaris	Helminthoidichnites	1
Zaris	Namacalathus	1
Zaris	Namapoikia	1
Zharnovka	Harlaniella	1
Zharnovka	Kanilovia	1
Zharnovka	Vendotaenia	1
Zhengmuguan	Helanoichnus	1
Zhengmuguan	Horodyskia	1
Zhengmuguan	Palaeopascichnus	1
Zhengmuguan	Shaanxilithes	1
Zhoujieshan	Helanoichnus	1
Zhoujieshan	Shaanxilithes	1
Zigan	Bergaueria	1
Zigan	Charniodiscus	1
Zigan	Palaeopascichnus	1
Zimniegory	Andiva	1
Zimniegory	Archaeonassa	1
Zimniegory	Armillifera	1
Zimniegory	Cyanorus	1
Zimniegory	Dickinsonia	1
Zimniegory	Kimberella	1
Zimniegory	Kimberichnus	1
Zimniegory	Lossinia	1
Zimniegory	Nenoxites	1
Zimniegory	Onega	1
Zimniegory	Palaeophycus	1
Zimniegory	Paravendia	1
Zimniegory	Parvancorina	1
Zimniegory	Tamga	1
Zimniegory	Tribrachidium	1
Zimniegory	Vaveliksia	1
Zimniegory	Vendia	1
Zimniegory	Yorgia	1

## Sheet: Fig_5
formation	biozone		Absolute Ages Used in Figs. 5 and S4
'Ust'-Pinega'	Ediacara biota		Age (Ma)	Error (Ma)	Stratigraphic level	Group	Sub-group	Formation	Member	Country	Reference (see Boag et al., 2016 for list)
Aim	Ediacara biota/Terminal Ediacaran		538.18	1.11	Nomtsas Formation	Nama Group	Scharzrand	Nomtsas Formation		Namibia	Schmitz (2012)
Arondegas	Terminal Ediacaran		540.6	1.2	Cid Formation (Flat Swamp Member)	Albemarle Group		Cid Formation	Flat Swamp Member	USA	Ingle et al. (2003)
Arumbera	Ediacara biota		540.61	0.67	top of Spitzkop member	Nama Group	Schwarzrand Subgroup	Urusis Formation	Spitskopf Member	Namibia	Schmitz (2012)
Basa	Ediacara biota/Terminal Ediacaran		541	0.13	lower A4 (BB-5 sample)	Ara Group				Oman	Bowring et al. (2007); Amthor et al. (2003)
Birba	Terminal Ediacaran		542.1	5	top of Liuchapo Formation			Liuchapo Formation		China	Chen et al. (2015)
Blueflower	Ediacara biota/Terminal Ediacaran		542.6	3.7	top of Liuchapo Formation			Liuchapo Formation		China	Chen et al. (2015)
Bradgate	Ediacara biota		542.33	0.12	upper A3 (MKZ-11 sample)	Ara Group				Oman	Bowring et al. (2007); Amthor et al. (2003)
Breivik	Terminal Ediacaran		542.68	1.25	lower Spitzkop member	Nama Group	Schwarzrand Subgroup	Urusis Formation	Spitskopf Member	Namibia	Schmitz (2012)
Briscal	Ediacara biota		542.9	0.12	A3C	Ara Group				Oman	Bowring et al. (2007)
Brzegi Shale	Terminal Ediacaran		543	3				Tamengo Formation		Brazil	Babinski et al. (2008)
Byng	Terminal Ediacaran		543.9	0.24	lower Kessyusa Formation			Syhargalakh Formation		Russia	Bowring et al. (1993)
Campo Alegre	Ediacara biota		546.72	0.31	middle A0	Ara Group				Oman	Schmitz (2012)
Chapel Island	Terminal Ediacaran		547	2	Cid Formation (Flat Swamp Member)	Albemarle Group		Cid Formation	Flat Swamp Member	USA	Hibbard et al. (2006)
Chernyi Kamen	Ediacara biota		547.32	0.65		Nama Group	Kuibis Subgroup	Zaris Formation	Hoogland Member	Namibia	Schmitz (2012)
Cid	Ediacara biota/Terminal Ediacaran		548.2	7.6				Basa Formation (revised from Zigan Formation)		Russia	Grazhdankin et al. (2011); Kolesnikov et al. (2015)
Cijara	Ediacara biota/Terminal Ediacaran		550.2	4.6				Yorga Formation		Russia	Llanos et al. (2011)
Contra Fogo	Ediacara biota		551	4	upper Yaryshev Formation			Yaryshev Formation		Ukraine	Grazhdankin et al. (2011); Compston et al. (1995)
Dabis	Ediacara biota/Terminal Ediacaran		552	53	middle Yaryshev Formation			Yaryshev Formation		Ukraine	Shumlyansky et al. (2002); Nosova et al. (2007)
Danilov	Ediacara biota/Terminal Ediacaran		553		lower Yaryshev Formation			Yaryshev Formation		Ukraine	Grazhdankin et al. (2011)
Deep Spring	Terminal Ediacaran		551.1=09	0.84	ash bed at Doushantuo/Dengying boundary			Doushantuo Formation		China	Condon et al. (2005)
Dengying	Terminal Ediacaran		552.85	0.77	lower Zimnie Gory Formation			Zimnie Gory Formation		Russia	Martin et al. (2000)
Deschilling	Terminal Ediacaran		555.3	0.3				Zimnie Gory Formation		Russia	Grazhdankin et al. (2011)
Doushantuo	Ediacara biota		556	24				Bomney Sandstone		Australia	Preiss et al. (2000)
Drook	Ediacara biota		556.6	6.4				Hanging Rocks Formation		UK	Noble et al. (2014)
Elkera	Terminal Ediacaran		557	13				Chernyi Kamen Formation		Russia	Ronkin et al. (2006)
Erga	Ediacara biota		558	1				Verkovkha Formation		Russia	Martin et al. (2001)
Estenilla	Ediacara biota/Terminal Ediacaran		561.85	0.34				Bradgate Formation		UK	Noble et al. (2014)
Estfordi	Ediacara biota		566.25	0.35	D, E, and G surfaces			Mistaken Point Formation		Canada	Benus et al. (1988); Pu et al. (2016)
Fermeuse	Ediacara biota		565.22	0.22				Beacon Hill Formation		UK	Noble et al. (2014)
Feropont'evsk	Terminal Ediacaran		567.2	3.9				Perevalok Formation		Russia	Grazhdankin et al. (2011)
Floyd Church	Terminal Ediacaran		569.08	0.45				Benscliffe Breccia		UK	Noble et al. (2014)
Fowlers Gap	Terminal Ediacaran		570.94	0.38	upper Drook Formation			Drook Formation		Canada	Bowring et al. (2006); Pu et al. (2016)
Ganabos	Terminal Ediacaran		579.88	0.44	basal Drook Formation			Drook Formation		Canada	Schmitz (2012); Pu et al. (2016)
Guaicurus	Ediacara biota/Terminal Ediacaran		582.4	0.1	middle Gaskiers Formation			Gaskiers Formation		Canada	Bowring et al. (2006)
Hoedberg	Terminal Ediacaran		580.9	0.4	upper Mall Bay Formation			Mall Bay Formation			Schmitz (2012); Pu et al. (2016)
Ingta	Terminal Ediacaran		580.34	0.44	upper Mall Bay Formation			Mall Bay Formation			Schmitz (2012); Pu et al. (2016)
Jarashi	Ediacara biota		611.28	0.28						UK	Noble et al. (2014)
Jodhpur	Ediacara biota		611.71	0.71						UK	Noble et al. (2014)
Kanilov	Terminal Ediacaran		612.15	0.15						UK	Noble et al. (2014)
Kauriyala	Ediacara biota		614	7.6	middle Doushantuo Formation			Doushantuo Formation		China	Schmitz (2012)
Kaushan	Ediacara biota/Terminal Ediacaran		632.3	0.3	basal Sheepbed Formation			Sheepbed Formation			Rooney et al. (2015)
Khatyspyt	Ediacara biota		632.48	1.02	lower member 2 ash			Doushantuo Formation	member 2		Condon et al. (2005)
Khmel'nitsk	Terminal Ediacaran		635.26	1.07	cap carbonate ash			Doushantuo Formation	member 1		Condon et al. (2005)
Kotlin	Ediacara biota/Terminal Ediacaran		635.47	0.82				Ghaub Formation			Hoffmann et al. (2004)
Kotodzha	Terminal Ediacaran
Krushanov	Ediacara biota/Terminal Ediacaran
Kurtun	Ediacara biota/Terminal Ediacaran
La Cienega	Terminal Ediacaran
Lakheri	Ediacara biota
Lantian	Lantian
Liuchapo	Ediacara biota
Loma Negra	Terminal Ediacaran
Lungkarta	Ediacara biota/Terminal Ediacaran
Lyamtsa	Ediacara biota
Maneting	Ediacara biota/Terminal Ediacaran
Mistaken Point	Ediacara biota
Mogilev	Ediacara biota
Moshakov	Ediacara biota
Nadaleen	Ediacara biota
Nagoryany	Ediacara biota/Terminal Ediacaran
Membrillar Olistostrome	Terminal Ediacaran
Nudaus	Ediacara biota/Terminal Ediacaran
Okunets	Terminal Ediacaran
Oppokun	Cambrian/Ediacaran
Perevalok	Ediacara biota
Platonovskaya	Terminal Ediacaran
Puerto Blanco	Terminal Ediacaran
Pusa Shale	Ediacara biota/Terminal Ediacaran
Raiga	Terminal Ediacaran
Rawnsley Quartzite	Ediacara biota
Reed Dolomite	Terminal Ediacaran
Savinan	Terminal Ediacaran
Serra dos Lanceiros Aloformation	Terminal Ediacaran
Sete Lagoas	Terminal Ediacaran
Shaliyan	Ediacara biota/Terminal Ediacaran
Sirbu Shale	Ediacara biota
Sokolets	Ediacara biota/Terminal Ediacaran
Stappogiedde	Terminal Ediacaran
Stelkuz	Terminal Ediacaran
Studenitsa	Ediacara biota/Terminal Ediacaran
Syhargalakh	Cambrian/Ediacaran
Tagatiya Guazu	Terminal Ediacaran
Tamengo	Terminal Ediacaran
Taozichong	Ediacara biota/Terminal Ediacaran
Tas-Yuryakh	Cambrian/Ediacaran
Trepassey	Ediacara biota
Turkut	Cambrian/Ediacaran
Urusis	Terminal Ediacaran
Ust'-Yudoma	Terminal Ediacaran/Cambrian/Ediacaran
Verkhovka	Ediacara biota
Wonoka	Ediacara biota
Wood Canyon	Terminal Ediacaran
Wyman	Terminal Ediacaran
Yaryshev	Ediacara biota
Yerbal	Terminal Ediacaran
Zaris	Terminal Ediacaran
Zharnovka	Ediacara biota/Terminal Ediacaran
Zhengmuguan	Ediacara biota
Zhoujieshan	Ediacara biota
Zigan	Ediacara biota
Zimniegory	Ediacara biota
Stirling Quartzite	Terminal Ediacaran

## Sheet: Fig_6
	Number_formations	betweeness_centrality	degree_centrality	biozone/module
Anabarites	5	182	2	Ediacaran/Cambrian
Cambrotubulus	2	1	1	Ediacaran/Cambrian
Affinovendia	1	1	12	Ediacara biota biozone
Aggregatosphaera	1	1	28	Ediacara biota biozone
Albumares	1	1	35	Ediacara biota biozone
Andiva	3	23.9662	49	Ediacara biota biozone
Anfesta	2	44.4413	41	Ediacara biota biozone
Anomalophyton	1	1	28	Ediacara biota biozone
Archaeaspinus	2	27.4067	45	Ediacara biota biozone
Archangelia	1	1	35	Ediacara biota biozone
Archyfasma	1	1	10	Ediacara biota biozone
Arkarua	2	1	29	Ediacara biota biozone
Armillifera	3	23.9662	49	Ediacara biota biozone
Atakia	2	16.0385	17	Ediacara biota biozone
Aulozoon	1	1	29	Ediacara biota biozone
Avalofractus	1	1	12	Ediacara biota biozone
Baculiphyca	1	1	28	Ediacara biota biozone
Beothukis	6	206.032	45	Ediacara biota biozone
Bergaueria	4	167.024	54	Ediacara biota biozone
Bradgatia	5	16.7126	21	Ediacara biota biozone
Burykhia	1	1	35	Ediacara biota biozone
Calyptrina	2	563.178	63	Ediacara biota biozone
Chambalia	1	1	1	Ediacara biota biozone
Charnia	11	918.543	71	Ediacara biota biozone
Charniodiscus	18	1777.53	95	Ediacara biota biozone
Conomedusites	4	106.107	43	Ediacara biota biozone
Cucullus	1	1	28	Ediacara biota biozone
Cyanorus	3	23.9662	49	Ediacara biota biozone
Dickinsonia	8	307.266	77	Ediacara biota biozone
Dumbbell	1	1	7	Ediacara biota biozone
Enteromorphites	1	1	28	Ediacara biota biozone
Eoandromeda	2	514.765	57	Ediacara biota biozone
Epibaion	2	27.4067	45	Ediacara biota biozone
Favosiphycus	1	1	10	Ediacara biota biozone
Fedomia	1	1	35	Ediacara biota biozone
Fractofusus	5	15.446	20	Ediacara biota biozone
Frondophyllas	2	0.381818	14	Ediacara biota biozone
Funisia	2	1	29	Ediacara biota biozone
Gandvikia	1	1	10	Ediacara biota biozone
Gehlingia	1	1	29	Ediacara biota biozone
Gesinella	2	25.8174	30	Ediacara biota biozone
Gladius	1	1	7	Ediacara biota biozone
Globusphyton	2	181.008	37	Ediacara biota biozone
Grypania	4	273.468	38	Ediacara biota biozone
Hadrynichorde	4	16.7126	21	Ediacara biota biozone
Hadryniscala	2	0.537879	15	Ediacara biota biozone
Haootia	2	5.44916	16	Ediacara biota biozone
Hapsidophyllas	1	1	13	Ediacara biota biozone
Helanoichnus	2	1	3	Ediacara biota biozone
Horodyskia	3	5.25557	7	Ediacara biota biozone
Ivovicia	1	1	27	Ediacara biota biozone
Jiangkouphyton	1	1	28	Ediacara biota biozone
Jiuqunaoella	3	144.801	42	Ediacara biota biozone
Kelleria	1	1	10	Ediacara biota biozone
Kharakhtia	1	1	35	Ediacara biota biozone
Kimberella	8	334.68	75	Ediacara biota biozone
Kimberichnus	3	45.6934	58	Ediacara biota biozone
Konglingiphyton	1	1	28	Ediacara biota biozone
Lanceoforma	1	1	3	Ediacara biota biozone
Liulingjitaenia	3	91.4684	37	Ediacara biota biozone
Ljadlovites	1	1	9	Ediacara biota biozone
Lomosovis	1	1	10	Ediacara biota biozone
Longifuniculum	4	109.865	38	Ediacara biota biozone
Lossinia	3	23.9662	49	Ediacara biota biozone
Marywadea	1	1	29	Ediacara biota biozone
Mezenia	3	23.5297	20	Ediacara biota biozone
Miaohephyton	1	1	28	Ediacara biota biozone
Nenoxites	4	142.361	54	Ediacara biota biozone
Onega	3	23.9662	49	Ediacara biota biozone
Palaeopascichnus	18	1634.92	106	Ediacara biota biozone
Palaeoplatoda	1	1	35	Ediacara biota biozone
Paravendia	2	3.21921	31	Ediacara biota biozone
Parvancorina	7	232.361	73	Ediacara biota biozone
Pectinifrons	3	7.79318	17	Ediacara biota biozone
Phascolites	1	1	3	Ediacara biota biozone
Phyllozoon	1	1	29	Ediacara biota biozone
Platypholinia	2	45.7022	34	Ediacara biota biozone
Plexus	1	1	29	Ediacara biota biozone
Plumeropriscum	1	1	13	Ediacara biota biozone
Podolimirus	2	28.265	41	Ediacara biota biozone
Pomoria	1	1	27	Ediacara biota biozone
Praecambridium	1	1	29	Ediacara biota biozone
Primocandelabrum	5	23.6682	22	Ediacara biota biozone
Propaleolina	1	1	9	Ediacara biota biozone
Protoarenicola	1	1	6	Ediacara biota biozone
Protoconites	1	1	28	Ediacara biota biozone
Ramellina	1	1	9	Ediacara biota biozone
Redkinia	1	1	9	Ediacara biota biozone
Rugosilina	1	1	28	Ediacara biota biozone
Saarina	1	1	9	Ediacara biota biozone
Sinocylindra	1	1	28	Ediacara biota biozone
Sinospongia	3	87.2529	38	Ediacara biota biozone
Siphonophycus	1	1	28	Ediacara biota biozone
Solza	1	1	35	Ediacara biota biozone
Somatohelix	1	1	29	Ediacara biota biozone
Spriggina	3	183.074	57	Ediacara biota biozone
Stauridinia	1	1	9	Ediacara biota biozone
Tamga	2	3.54858	39	Ediacara biota biozone
Temnoxa	2	22.0988	48	Ediacara biota biozone
Thectardis	4	4.68636	18	Ediacara biota biozone
Trepassia	3	1.0197	16	Ediacara biota biozone
Tribrachidium	7	460.287	75	Ediacara biota biozone
Triforillonia	1	1	10	Ediacara biota biozone
Valdainia	1	1	10	Ediacara biota biozone
Vaveliksia	4	87.6652	43	Ediacara biota biozone
Vendia	3	23.9662	49	Ediacara biota biozone
Vendoconularia	1	1	35	Ediacara biota biozone
Ventogyrus	1	1	35	Ediacara biota biozone
Vinlandia	3	3.45796	14	Ediacara biota biozone
Vladimissa	1	1	27	Ediacara biota biozone
Wenghuiia	1	1	28	Ediacara biota biozone
Wenghuiphyton	1	1	28	Ediacara biota biozone
Yarnemia	1	1	35	Ediacara biota biozone
Yorgia	5	78.9553	65	Ediacara biota biozone
Zhongbaodaophyton	1	1	28	Ediacara biota biozone
Zolotytsia	2	34.9149	18	Ediacara biota biozone
Annulatubus	2	32.98	24	Ediacara biota biozone/Terminal Ediacaran biozone
Archaeonassa	5	90.2401	55	Ediacara biota biozone/Terminal Ediacaran biozone
Ausia	1	1	13	Ediacara biota biozone/Terminal Ediacaran biozone
Eoholynia	5	242.921	35	Ediacara biota biozone/Terminal Ediacaran biozone
Fusosquamula	2	6.93807	9	Ediacara biota biozone/Terminal Ediacaran biozone
Glomulus	3	333.429	48	Ediacara biota biozone/Terminal Ediacaran biozone
Gordia	6	30.5405	37	Ediacara biota biozone/Terminal Ediacaran biozone
Harlaniella	4	8.23879	12	Ediacara biota biozone/Terminal Ediacaran biozone
Helminthopsis	9	78.5555	41	Ediacara biota biozone/Terminal Ediacaran biozone
Kalusina	1	1	4	Ediacara biota biozone/Terminal Ediacaran biozone
Kanilovia	6	708.738	67	Ediacara biota biozone/Terminal Ediacaran biozone
Longfengshania	2	492.126	48	Ediacara biota biozone/Terminal Ediacaran biozone
Namalia	2	48.982	18	Ediacara biota biozone/Terminal Ediacaran biozone
Nasepia	3	18.843	22	Ediacara biota biozone/Terminal Ediacaran biozone
Orthogonium	1	1	13	Ediacara biota biozone/Terminal Ediacaran biozone
Paleolina	3	15.5656	38	Ediacara biota biozone/Terminal Ediacaran biozone
Petalostroma	1	1	13	Ediacara biota biozone/Terminal Ediacaran biozone
Pilitela	2	67.9519	31	Ediacara biota biozone/Terminal Ediacaran biozone
Pteridinium	12	1132.22	101	Ediacara biota biozone/Terminal Ediacaran biozone
Rangea	7	592.572	89	Ediacara biota biozone/Terminal Ediacaran biozone
Rugoconites	2	20.1993	36	Ediacara biota biozone/Terminal Ediacaran biozone
Sekwitubulus	1	1	13	Ediacara biota biozone/Terminal Ediacaran biozone
Shaanxilithes	7	143.458	33	Ediacara biota biozone/Terminal Ediacaran biozone
Spicodiscus	1	1	6	Ediacara biota biozone/Terminal Ediacaran biozone
Swartpuntia	5	427.032	55	Ediacara biota biozone/Terminal Ediacaran biozone
Vendotaenia	19	589.171	55	Ediacara biota biozone/Terminal Ediacaran biozone
Windermeria	1	1	13	Ediacara biota biozone/Terminal Ediacaran biozone
Anhuiphyton	1	1	8	Lantian
Huangshanophyton	1	1	8	Lantian
Lantianella	1	1	8	Lantian
Piyuania	1	1	8	Lantian
Qianchuania	1	1	8	Lantian
Xiuningella	1	1	8	Lantian
Doushantuophyton	2	179.483	35	Lantian/Ediacara biota biozone
Flabellophyton	2	179.483	35	Lantian/Ediacara biota biozone
Orbisiana	2	729.115	35	Lantian/Ediacara biota biozone
Archaeichnium	1	1	7	Terminal Ediacaran biozone
Circulichnis	1	1	4	Terminal Ediacaran biozone
Cloudina	20	1188.85	45	Terminal Ediacaran biozone
Conichnus	1	1	12	Terminal Ediacaran biozone
Conotubus	3	60.9511	26	Terminal Ediacaran biozone
Corumbella	4	1.45929	9	Terminal Ediacaran biozone
Elainabella	1	1	6	Terminal Ediacaran biozone
Ernietta	3	68.1242	26	Terminal Ediacaran biozone
Gaojiashania	5	116.192	29	Terminal Ediacaran biozone
Helminthoidichnites	18	595.204	69	Terminal Ediacaran biozone
Jiangchuania	1	1	20	Terminal Ediacaran biozone
Multina	1	1	12	Terminal Ediacaran biozone
Namacalathus	6	30.1683	16	Terminal Ediacaran biozone
Namapoikia	1	1	4	Terminal Ediacaran biozone
Ningqiangella	1	1	20	Terminal Ediacaran biozone
Oichnus	1	1	20	Terminal Ediacaran biozone
Onuphionella	1	1	7	Terminal Ediacaran biozone
Palaeophycus	14	233.12	54	Terminal Ediacaran biozone
Paracharnia	1	1	20	Terminal Ediacaran biozone
Platysolenites	3	2.07169	5	Terminal Ediacaran biozone
Protolagena	1	1	20	Terminal Ediacaran biozone
Sabellidites	3	19.1917	10	Terminal Ediacaran biozone
Sinotubulites	3	11.8651	21	Terminal Ediacaran biozone
Soldadotubulus	1	1	3	Terminal Ediacaran biozone
Spirosolenites	2	1	4	Terminal Ediacaran biozone
Titanotheca	1	1	3	Terminal Ediacaran biozone
Torrowangea	6	86.6165	38	Terminal Ediacaran biozone
Treptichnus	5	9.64894	15	Terminal Ediacaran biozone
Tyrasotaenia	7	90.2709	35	Terminal Ediacaran biozone
Waltheria	1	1	3	Terminal Ediacaran biozone
Wutubus	2	11.8651	21	Terminal Ediacaran biozone
Yangtziramulus	1	1	20	Terminal Ediacaran biozone

## Sheet: Fig_7
		Samples are formations - Taxa include best genera										Samples are collections - Taxa include best genera										Samples are formations - Taxa include all genera										Samples are collections - Taxa include all genera										Samples are formations - Taxa include only Nama and White Sea genera							Samples are collections - Taxa include only Nama and White Sea genera
		Ediacara-biota biozone			Terminal Ediacaran biozone			Fortunian				Ediacara-biota biozone			Terminal Ediacaran biozone			Fortunian				Ediacara-biota biozone			Terminal Ediacaran biozone			Fortunian				Ediacara-biota biozone			Terminal Ediacaran biozone			Fortunian				Ediacara-biota biozone			Terminal Ediacaran biozone				Ediacara-biota biozone
No_samples		S(est)	S(est) 95% CI Lower Bound	S(est) 95% CI Upper Bound	S(est)	S(est) 95% CI Lower Bound	S(est) 95% CI Upper Bound	S(est)	S(est) 95% CI Lower Bound	S(est) 95% CI Upper Bound		S(est)	S(est) 95% CI Lower Bound	S(est) 95% CI Upper Bound	S(est)	S(est) 95% CI Lower Bound	S(est) 95% CI Upper Bound	S(est)	S(est) 95% CI Lower Bound	S(est) 95% CI Upper Bound		S(est)	S(est) 95% CI Lower Bound	S(est) 95% CI Upper Bound	S(est)	S(est) 95% CI Lower Bound	S(est) 95% CI Upper Bound	S(est)	S(est) 95% CI Lower Bound	S(est) 95% CI Upper Bound		S(est)	S(est) 95% CI Lower Bound	S(est) 95% CI Upper Bound	S(est)	S(est) 95% CI Lower Bound	S(est) 95% CI Upper Bound	S(est)	S(est) 95% CI Lower Bound	S(est) 95% CI Upper Bound		S(est)	S(est) 95% CI Lower Bound	S(est) 95% CI Upper Bound	S(est)	S(est) 95% CI Lower Bound	S(est) 95% CI Upper Bound		S(est)
1		6.3	4.98	7.62	3.12	1.86	4.39	8.32	6.4	10.25		2.75	1.94	3.56	1.71	0.83	2.59	4.51	3.19	5.83		11.71	9.72	13.71	4.84	3.49	6.18	8.32	6.4	10.23		3.55	2.64	4.46	2.01	1.24	2.78	4.47	3.16	5.78		4.41	3.16	5.65	2.94	1.69	4.18		2.38
2		12.09	9.71	14.47	5.83	3.68	7.98	15.53	12.27	18.8		5.3	3.8	6.8	3.19	1.66	4.71	8.48	6.15	10.8		22.27	18.71	25.83	9.17	6.85	11.5	15.57	12.3	18.84		6.86	5.19	8.53	3.84	2.47	5.22	8.42	6.09	10.75		8.31	6.13	10.48	5.44	3.35	7.53		4.52
3		17.45	14.2	20.7	8.23	5.41	11.04	21.93	17.65	26.22		7.68	5.59	9.77	4.49	2.48	6.51	12.02	8.91	15.14		31.89	27.07	36.71	13.14	10.05	16.23	22.04	17.73	26.36		9.97	7.63	12.3	5.54	3.67	7.4	11.97	8.83	15.11		11.8	8.91	14.7	7.63	4.92	10.34		6.45
4		22.45	18.47	26.44	10.4	7.05	13.76	27.71	22.61	32.82		9.9	7.3	12.51	5.67	3.28	8.06	15.23	11.47	18.99		40.75	34.89	46.61	16.81	13.09	20.54	27.92	22.75	33.08		12.9	9.99	15.8	7.12	4.85	9.38	15.19	11.38	19		14.98	11.53	18.44	9.6	6.41	12.79		8.22
5		27.15	22.53	31.77	12.41	8.6	16.22	33	27.21	38.8		12	8.95	15.05	6.75	4.05	9.45	18.16	13.86	22.46		48.97	42.23	55.72	20.26	15.98	24.54	33.31	27.42	39.2		15.67	12.26	19.09	8.6	6	11.21	18.14	13.77	22.51		17.91	14	21.81	11.41	7.82	15		9.84
6		31.59	26.41	36.77	14.28	10.07	18.5	37.89	31.5	44.27		13.97	10.53	17.42	7.74	4.79	10.7	20.86	16.11	25.62		56.67	49.15	64.18	23.51	18.73	28.29	38.31	31.8	44.82		18.31	14.45	22.18	10.01	7.12	12.91	20.87	16.02	25.71		20.61	16.33	24.9	13.08	9.13	17.03		11.33
7		35.8	30.13	41.47	16.05	11.46	20.63	42.43	35.53	49.33		15.85	12.06	19.64	8.67	5.5	11.85	23.37	18.22	28.52		63.9	55.72	72.09	26.6	21.36	31.84	42.98	35.92	50.03		20.84	16.56	25.12	11.35	8.2	14.51	23.41	18.15	28.67		23.15	18.55	27.74	14.65	10.38	18.91		12.72
8		39.81	33.69	45.93	17.71	12.79	22.64	46.67	39.32	54.03		17.63	13.53	21.74	9.55	6.18	12.92	25.72	20.23	31.21		70.75	61.96	79.54	29.55	23.88	35.21	47.36	39.82	54.9		23.25	18.6	27.91	12.64	9.25	16.02	25.79	20.16	31.42		25.53	20.66	30.4	16.12	11.56	20.68		14.02
9		43.64	37.11	50.17	19.3	14.05	24.54	50.67	42.9	58.43		19.33	14.95	23.72	10.38	6.83	13.92	27.92	22.12	33.72		77.25	67.91	86.59	32.36	26.3	38.43	51.49	43.51	59.46		25.57	20.58	30.57	13.87	10.27	17.47	28.03	22.08	33.99		27.78	22.67	32.89	17.51	12.67	22.35		15.24
10		47.31	40.41	54.22	20.81	15.26	26.35	54.43	46.3	62.57		20.96	16.33	25.6	11.16	7.46	14.87	30	23.93	36.07		83.45	73.6	93.29	35.06	28.62	41.5	55.4	47.02	63.77		27.81	22.5	33.12	15.06	11.27	18.85	30.15	23.91	36.4		29.92	24.6	35.24	18.84	13.74	23.93		16.39
11		50.84	43.58	58.1	22.25	16.42	28.08	58	49.53	66.47		22.53	17.67	27.39	11.92	8.07	15.76	31.97	25.66	38.28		89.37	79.06	99.68	37.64	30.85	44.43	59.11	50.37	67.85		29.96	24.36	35.57	16.2	12.23	20.17	32.16	25.65	38.68		31.96	26.45	37.47	20.09	14.75	25.43		17.48
12		54.23	46.65	61.81	23.63	17.53	29.73	61.39	52.61	70.17		24.03	18.96	29.1	12.64	8.66	16.62	33.84	27.31	40.37		95.04	84.31	105.78	40.12	33	47.24	62.65	53.57	71.73		32.05	26.17	37.92	17.31	13.18	21.45	34.08	27.33	40.84		33.91	28.23	39.59	21.29	15.72	26.86		18.52
13		57.5	49.61	65.39	24.95	18.59	31.3	64.62	55.56	73.69		25.48	20.22	30.75	13.33	9.22	17.44	35.62	28.89	42.36		100.5	89.36	111.64	42.51	35.08	49.94	66.03	56.64	75.43		34.06	27.93	40.19	18.39	14.09	22.69	35.91	28.93	42.89		35.78	29.94	41.62	22.43	16.65	28.21		19.51
14		60.66	52.48	68.83	26.21	19.62	32.81	67.71	58.38	77.04		26.89	21.44	32.33	14	9.77	18.23	37.33	30.41	44.25		105.74	94.23	117.26	44.81	37.09	52.54	69.27	59.58	78.96		36.02	29.65	42.39	19.44	14.99	23.88	37.67	30.48	44.85		37.58	31.6	43.56	23.52	17.53	29.5		20.45
15		63.71	55.26	72.16	27.43	20.61	34.25	70.66	61.08	80.24		28.24	22.64	33.85	14.65	10.31	18.98	38.97	31.87	46.06		110.8	98.93	122.67	47.03	39.03	55.03	72.38	62.41	82.35		37.91	31.32	44.51	20.46	15.87	25.04	39.35	31.97	46.73		39.31	33.19	45.43	24.56	18.38	30.73		21.36
16		66.66	57.96	75.37	28.6	21.56	35.64	73.49	63.68	83.31		29.56	23.8	35.32	15.27	10.83	19.71	40.54	33.28	47.79		115.69	103.49	127.89	49.17	40.9	57.43	75.37	65.14	85.6		39.76	32.95	46.57	21.45	16.73	26.17	40.97	33.41	48.52		40.98	34.73	47.22	25.55	19.2	31.91		22.23
17		69.53	60.57	78.48	29.73	22.48	36.97	76.21	66.18	86.25		30.84	24.93	36.74	15.87	11.33	20.41	42.05	34.64	49.45		120.42	107.89	132.94	51.23	42.72	59.75	78.25	67.78	88.73		41.55	34.54	48.56	22.41	17.56	27.26	42.53	34.81	50.25		42.59	36.23	48.95	26.51	19.99	33.03		23.07
18		72.3	63.12	81.49	30.81	23.37	38.25	78.83	68.59	89.07		32.08	26.04	38.12	16.46	11.82	21.09	43.5	35.96	51.04		124.99	112.17	137.81	53.23	44.48	61.98	81.03	70.32	91.74		43.3	36.1	50.5	23.36	18.39	28.33	44.04	36.16	51.92		44.15	37.67	50.63	27.42	20.74	34.1		23.88
19		75	65.59	84.4	31.86	24.23	39.48	81.35	70.91	91.79		33.29	27.12	39.45	17.02	12.3	21.75	44.91	37.24	52.58		129.43	116.32	142.54	55.16	46.19	64.14	83.72	72.78	94.65		45.01	37.63	52.39	24.28	19.19	29.37	45.49	37.47	53.52		45.66	39.08	52.24	28.3	21.47	35.13		24.66
20		77.62	68	87.24	32.87	25.06	40.67	83.79	73.15	94.42		34.47	28.18	40.75	17.58	12.76	22.39	46.26	38.47	54.06		133.73	120.35	147.12	57.03	47.84	66.23	86.32	75.16	97.47		46.67	39.12	54.23	25.18	19.98	30.38	46.9	38.74	55.07		47.12	40.44	53.81	29.14	22.17	36.11		25.42
21		80.16	70.34	89.99	33.84	25.87	41.82	86.14	75.32	96.95		35.61	29.21	42.02	18.11	13.22	23.01	47.58	39.67	55.48		137.92	124.27	151.57	58.85	49.45	68.25	88.83	77.47	100.2		48.3	40.58	56.02	26.06	20.75	31.37	48.27	39.97	56.57		48.54	41.76	55.33	29.95	22.84	37.06		26.15
22		82.64	72.62	92.66	34.79	26.65	42.93	88.42	77.43	99.41		36.74	30.23	43.25	18.63	13.66	23.61	48.85	40.84	56.87		141.99	128.08	155.89	60.61	51.01	70.21	91.28	79.71	102.84		49.89	42.01	57.77	26.92	21.51	32.33	49.6	41.18	58.02		49.92	43.05	56.8	30.73	23.49	37.97		26.86
23		85.06	74.85	95.27	35.71	27.41	44	90.62	79.46	101.78		37.83	31.22	44.45	19.14	14.09	24.19	50.09	41.97	58.2		145.95	131.8	160.1	62.32	52.53	72.11	93.65	81.89	105.41		51.44	43.41	59.47	27.77	22.26	33.28	50.89	42.35	59.43		51.26	44.3	58.23	31.48	24.12	38.84		27.56
24		87.41	77.02	97.8	36.59	28.14	45.04	92.76	81.44	104.09		38.91	32.2	45.62	19.64	14.52	24.76	51.29	43.07	59.5		149.81	135.42	164.19	63.99	54.01	73.96	95.96	84.01	107.91		52.97	44.79	61.14	28.59	22.99	34.2	52.14	43.49	60.8		52.57	45.51	59.62	32.21	24.73	39.69		28.23
25		89.7	79.14	100.27	37.45	28.86	46.05	94.84	83.35	106.33		39.96	33.15	46.76	20.12	14.93	25.31	52.45	44.15	60.76		153.57	138.96	168.19	65.61	55.46	75.76	98.2	86.07	110.34		54.46	46.15	62.78	29.4	23.71	35.1	53.37	44.6	62.13		53.84	46.7	60.97	32.91	25.32	40.5		28.89
26		91.94	81.2	102.68	38.29	29.55	47.03	96.86	85.22	108.51		40.99	34.09	47.88	20.59	15.34	25.85	53.59	45.2	61.98		157.25	142.41	172.09	67.18	56.86	77.51	100.39	88.08	112.71		55.92	47.47	64.37	30.2	24.41	35.99	54.56	45.69	63.42		55.07	47.85	62.29	33.59	25.89	41.29		29.53
27		94.13	83.22	105.03	39.11	30.23	47.98	98.83	87.03	110.63		41.99	35.01	48.98	21.05	15.73	26.37	54.69	46.22	63.17		160.83	145.78	175.89	68.72	58.23	79.22	102.53	90.03	115.03		57.36	48.78	65.94	30.98	25.11	36.85	55.72	46.75	64.68		56.27	48.98	63.57	34.25	26.44	42.05		30.15
28		96.26	85.2	107.33	39.9	30.89	48.91	100.75	88.79	112.7		42.98	35.92	50.05	21.5	16.12	26.88	55.77	47.22	64.32		164.34	149.07	179.61	70.22	59.57	80.88	104.61	91.94	117.29		58.77	50.06	67.47	31.75	25.79	37.7	56.85	47.79	65.91		57.45	50.07	64.82	34.88	26.98	42.79		30.76
29		98.35	87.13	109.58	40.67	31.53	49.81	102.63	90.52	114.73		43.95	36.81	51.1	21.94	16.5	27.38	56.82	48.19	65.45		167.77	152.3	183.25	71.69	60.87	82.51	106.65	93.81	119.5		60.15	51.33	68.98	32.5	26.46	38.53	57.95	48.8	67.11		58.59	51.14	66.04	35.5	27.5	43.51		31.36
30		100.39	89.01	111.77	41.43	32.16	50.7	104.57	92.31	116.84		44.91	37.68	52.13	22.37	16.88	27.86	57.84	49.14	66.54		171.13	155.45	186.81	73.12	62.15	84.1	108.66	95.64	121.68		61.51	52.57	70.45	33.24	27.13	39.35	59.04	49.8	68.27		59.71	52.18	67.23	36.1	28	44.2		31.94
31		102.39	90.86	113.92	42.17	32.77	51.56	106.22	93.82	118.62		45.84	38.54	53.14	22.79	17.24	28.34	58.84	50.07	67.61		174.42	158.54	190.29	74.52	63.39	85.65	110.75	97.54	123.95		62.85	53.79	71.9	33.96	27.78	40.15	60.09	50.77	69.42		60.79	53.19	68.39	36.68	28.49	44.88		32.51
32		104.34	92.67	116.02	42.89	33.37	52.41	107.96	95.41	120.51		46.76	39.39	54.13	23.2	17.6	28.8	59.82	50.99	68.66		177.64	161.56	193.71	75.89	64.61	87.18	112.51	99.15	125.88		64.16	54.99	73.32	34.68	28.42	40.93	61.13	51.73	70.53		61.86	54.19	69.53	37.25	28.97	45.54		33.07
33		106.26	94.43	118.08	43.59	33.95	53.24	109.66	96.97	122.36		47.67	40.22	55.11	23.61	17.96	29.26	60.78	51.88	69.67		180.8	164.53	197.06	77.24	65.8	88.67	114.39	100.85	127.92		65.45	56.18	74.72	35.38	29.05	41.7	62.14	52.66	71.62		62.89	55.15	70.63	37.81	29.43	46.19		33.61
34		108.13	96.17	120.09	44.29	34.52	54.05	111.33	98.49	124.17		48.55	41.04	56.06	24	18.3	29.7	61.71	52.75	70.67		183.9	167.44	200.35	78.56	66.98	90.14	116.22	102.52	129.93		66.72	57.35	76.1	36.07	29.68	42.46	63.13	53.58	72.69		63.9	56.09	71.71	38.35	29.89	46.82		34.15
35		109.97	97.86	122.07	45.02	35.13	54.91	112.96	99.97	125.95		49.43	41.85	57.01	24.39	18.64	30.14	62.62	53.61	71.64		186.94	170.29	203.58	79.86	68.13	91.58	118.03	104.15	131.9		67.97	58.5	77.45	36.75	30.29	43.21	64.11	54.48	73.73		64.89	57.01	72.77	38.92	30.36	47.48		34.67
36		111.77	99.53	124.01	45.64	35.63	55.64	114.56	101.42	127.7		50.29	42.65	57.93	24.77	18.98	30.56	63.52	54.45	72.59		189.92	173.09	206.75	81.22	69.33	93.1	119.8	105.76	133.84		69.21	59.63	78.78	37.42	30.9	43.94	65.06	55.36	74.76		65.86	57.91	73.8	39.4	30.76	48.04		35.18
37		113.54	101.16	125.92	46.29	36.17	56.42	116.13	102.84	129.42		51.14	43.43	58.84	25.14	19.31	30.98	64.4	55.27	73.52		192.86	175.84	209.87	82.37	70.35	94.39	121.54	107.33	135.75		70.42	60.75	80.09	38.08	31.49	44.66	65.99	56.23	75.76		66.8	58.79	74.82	39.91	31.18	48.64		35.69
38		115.27	102.76	127.78	46.94	36.7	57.18	117.67	104.23	131.12		51.97	44.21	59.73	25.51	19.63	31.39	65.26	56.08	74.43		195.74	178.54	212.94	83.6	71.43	95.76	123.25	108.87	137.64		71.62	61.86	81.38	38.72	32.08	45.36	66.91	57.08	76.74		67.72	59.64	75.8	40.4	31.59	49.22		36.18
39		116.97	104.33	129.62	47.57	37.21	57.94	119.19	105.6	132.78		52.79	44.97	60.61	25.87	19.95	31.79	66.1	56.87	75.33		198.57	181.19	215.96	84.8	72.49	97.11	124.94	110.38	139.49		72.8	62.94	82.65	39.36	32.67	46.06	67.81	57.92	77.71		68.63	60.48	76.77	40.89	31.99	49.8		36.67
40		118.64	105.87	131.42	48.2	37.72	58.68	120.68	106.93	134.42		53.6	45.72	61.48	26.22	20.27	32.18	66.93	57.65	76.2		201.36	183.8	218.93	85.99	73.54	98.45	126.6	111.87	141.33		73.96	64.02	83.9	39.99	33.24	46.74	68.7	58.75	78.65		69.52	61.3	77.73	41.37	32.38	50.36		37.15
41		120.29	107.38	133.2	48.82	38.22	59.42	122.14	108.24	136.04		54.4	46.47	62.33	26.57	20.58	32.57	67.74	58.42	77.06		204.11	186.37	221.86	87.16	74.56	99.76	128.23	113.33	143.14		75.1	65.08	85.13	40.61	33.81	47.42	69.57	59.56	79.58		70.43	62.15	78.72	41.85	32.77	50.92		37.61
42		121.91	108.87	134.95	49.44	38.72	60.15	123.58	109.52	137.64		55.19	47.2	63.17	26.91	20.88	32.95	68.54	59.17	77.9		206.83	188.9	224.75	88.32	75.57	101.06	129.84	114.76	144.92		76.24	66.13	86.34	41.22	34.36	48.08	70.43	60.36	80.5		71.21	62.87	79.56	42.31	33.15	51.48		38.07
43		123.61	110.43	136.79	50.04	39.2	60.88	125	110.78	139.22		55.96	47.92	64	27.25	21.18	33.32	69.32	59.91	78.73		209.69	191.57	227.81	89.45	76.56	102.34	131.43	116.17	146.69		77.35	67.16	87.54	41.83	34.92	48.74	71.27	61.14	81.4		72.04	63.63	80.45	42.77	33.52	52.03		38.53
44		125.05	111.75	138.36	50.64	39.68	61.6	126.4	112.02	140.78		56.73	48.63	64.82	27.58	21.47	33.68	70.09	60.64	79.54		212.11	193.83	230.4	90.58	77.54	103.61	133	117.56	148.44		78.45	68.18	88.72	42.42	35.46	49.38	72.1	61.92	82.28		72.84	64.37	81.32	43.23	33.88	52.57		38.97
45		126.59	113.16	140.02	51.24	40.16	62.32	127.77	113.23	142.31		57.48	49.34	65.62	27.9	21.76	34.04	70.84	61.35	80.33		214.7	196.23	233.16	91.69	78.5	104.87	134.55	118.93	150.17		79.54	69.19	89.89	43.01	36	50.02	72.91	62.68	83.15		73.63	65.09	82.17	43.68	34.24	53.11		39.41
46		128.1	114.54	141.66	51.83	40.63	63.03	129.13	114.42	143.83		58.23	50.03	66.42	28.22	22.05	34.4	71.59	62.06	81.11		217.24	198.6	235.89	92.78	79.45	106.11	136.07	120.27	151.88		80.61	70.19	91.04	43.59	36.53	50.64	73.71	63.43	84		74.4	65.8	83.01	44.12	34.6	53.65		39.84
47		129.58	115.89	143.27	52.42	41.09	63.74	130.46	115.58	145.34		58.96	50.72	67.2	28.54	22.33	34.74	72.32	62.75	81.88		219.76	200.93	238.58	93.87	80.39	107.35	137.58	121.59	153.57		81.67	71.17	92.17	44.16	37.06	51.26	74.51	64.17	84.84		75.16	66.48	83.83	44.56	34.95	54.18		40.27
48		131.05	117.23	144.86	53	41.55	64.45	131.77	116.73	146.82		59.69	51.4	67.97	28.85	22.61	35.09	73.03	63.43	82.64		222.24	203.23	241.25	94.94	81.31	108.57	139.07	122.89	155.25		82.72	72.15	93.29	44.72	37.58	51.87	75.28	64.9	85.67		75.89	67.15	84.63	45	35.29	54.71		40.68
49		132.48	118.54	146.43	53.58	42	65.16	133.07	117.84	148.29		60.4	52.07	68.73	29.15	22.89	35.42	73.74	64.1	83.38		224.69	205.5	243.87	96	82.22	109.78	140.53	124.16	156.9		83.75	73.11	94.4	45.28	38.09	52.47	76.05	65.62	86.48		76.62	67.81	85.42	45.43	35.63	55.24		41.09
50		133.9	119.82	147.98	54.16	42.45	65.86	134.34	118.94	149.73		61.11	52.73	69.49	29.46	23.16	35.75	74.44	64.76	84.11		227.1	207.73	246.47	97.05	83.12	110.98	141.98	125.42	158.54		84.78	74.06	95.49	45.83	38.6	53.07	76.81	66.33	87.29		77.32	68.45	86.2	45.86	35.96	55.76		41.5
51		135.3	121.09	149.51	54.73	42.89	66.56	135.59	120.02	151.17		61.81	53.39	70.23	29.75	23.43	36.08	75.12	65.42	84.83		229.49	209.93	249.04	98.09	84	112.17	143.41	126.65	160.17		85.79	75.01	96.57	46.38	39.1	53.65	77.55	67.03	88.08		78.01	69.07	86.96	46.29	36.29	56.29		41.9
52		136.68	122.34	151.02	55.3	43.33	67.26	136.83	121.07	152.58		62.5	54.04	70.96	30.05	23.69	36.4	75.8	66.06	85.54		231.84	212.11	251.58	99.12	84.88	113.36	144.82	127.86	161.77		86.79	75.94	97.63	46.91	39.6	54.23	78.29	67.72	88.86		78.69	69.67	87.71	46.72	36.62	56.81		42.29
53		138.04	123.56	152.51	55.86	43.77	67.96	138.04	122.1	153.98		63.18	54.68	71.68	30.33	23.95	36.72	76.46	66.69	86.24		234.17	214.25	254.1	100.14	85.74	114.53	146.21	129.05	163.36		87.77	76.86	98.69	47.44	40.09	54.8	79.01	68.4	89.63		79.35	70.26	88.44	47.14	36.94	57.33		42.68
54		139.38	124.77	153.98	56.43	44.2	68.65	139.24	123.11	155.36		63.85	55.31	72.4	30.62	24.21	37.03	77.12	67.32	86.92		236.47	216.36	256.59	101.14	86.59	115.7	147.58	130.22	164.93		88.75	77.77	99.73	47.97	40.57	55.36	79.73	69.07	90.39		80	70.84	89.16	47.55	37.26	57.85		43.06
55		140.7	125.96	155.44	56.99	44.63	69.35	140.41	124.1	156.73		64.52	55.93	73.1	30.9	24.46	37.34	77.77	67.93	87.6		238.75	218.45	259.05	102.14	87.43	116.85	148.93	131.37	166.49		89.72	78.67	100.76	48.49	41.06	55.92	80.44	69.74	91.13		80.63	71.4	89.87	47.97	37.57	58.36		43.43
56		142	127.12	156.88	57.54	45.05	70.04	141.57	125.06	158.08		65.18	56.55	73.8	31.18	24.71	37.64	78.4	68.54	88.27		241	220.51	261.49	103.13	88.26	118	150.27	132.5	168.04		90.67	79.56	101.78	49	41.53	56.47	81.13	70.4	91.87		81.26	71.94	90.57	48.38	37.88	58.88		43.8
57		143.29	128.27	158.3	58.09	45.46	70.72	142.72	126.01	159.42		65.83	57.16	74.49	31.45	24.96	37.94	79.03	69.14	88.92		243.22	222.55	263.9	104.11	89.07	119.14	151.59	133.61	169.56		91.62	80.45	102.78	49.51	42	57.01	81.82	71.04	92.6		81.86	72.48	91.25	48.78	38.18	59.39		44.17
58		144.56	129.41	159.71	58.64	45.88	71.41	143.84	126.94	160.75		66.47	57.77	75.17	31.72	25.21	38.24	79.65	69.73	89.57		245.43	224.55	266.3	105.07	89.87	120.27	152.89	134.7	171.08		92.55	81.32	103.78	50.01	42.47	57.55	82.5	71.68	93.32		82.46	72.99	91.93	49.19	38.48	59.89		44.53
59		145.81	130.52	161.1	59.19	46.28	72.09	144.95	127.84	162.05		67.1	58.37	75.84	31.99	25.45	38.53	80.26	70.32	90.21		247.6	226.53	268.67	106.03	90.67	121.39	154.17	135.76	172.57		93.48	82.19	104.76	50.5	42.93	58.08	83.17	72.32	94.03		83.04	73.49	92.59	49.59	38.77	60.4		44.88
60		147.04	131.61	162.47	59.73	46.69	72.77	146.04	128.73	163.35		67.73	58.96	76.51	32.25	25.69	38.82	80.87	70.89	90.84		249.75	228.49	271.01	106.98	91.45	122.5	155.43	136.81	174.06		94.39	83.05	105.74	50.99	43.38	58.6	83.84	72.94	94.73		83.61	73.98	93.24	49.98	39.06	60.91		45.23
61		148.26	132.69	163.83	60.27	47.09	73.45	147.11	129.59	164.63		68.35	59.55	77.16	32.51	25.92	39.1	81.46	71.46	91.46		251.88	230.42	273.34	107.91	92.22	123.61	156.68	137.84	175.53		95.3	83.9	106.7	51.48	43.84	59.12	84.5	73.56	95.43		84.17	74.46	93.88	50.38	39.35	61.41		45.58
62		149.47	133.75	165.18	60.81	47.48	74.13	148.17	130.44	165.9		68.97	60.13	77.81	32.77	26.16	39.38	82.05	72.03	92.08		253.98	232.32	275.64	108.84	92.97	124.71	157.92	138.85	176.98		96.2	84.74	107.65	51.96	44.28	59.63	85.14	74.18	96.11		84.72	74.92	94.52	50.77	39.63	61.91		45.92
63		150.65	134.8	166.51	61.34	47.87	74.8	149.21	131.27	167.15		69.58	60.7	78.46	33.02	26.39	39.66	82.63	72.58	92.68		256.06	234.2	277.92	109.76	93.72	125.79	159.13	139.84	178.42		97.08	85.57	108.6	52.43	44.73	60.14	85.79	74.78	96.79		85.25	75.36	95.14	51.16	39.9	62.41		46.26
64		151.82	135.82	167.83	61.87	48.26	75.48	150.23	132.08	168.39		70.18	61.27	79.09	33.28	26.62	39.93	83.21	73.13	93.28		258.12	236.06	280.19	110.67	94.46	126.88	160.33	140.81	179.85		97.96	86.4	109.53	52.9	45.17	60.64	86.42	75.38	97.46		85.77	75.8	95.75	51.54	40.18	62.9		46.59
65		152.98	136.83	169.13	62.39	48.64	76.15	151.24	132.87	169.62		70.78	61.83	79.72	33.52	26.84	40.2	83.77	73.67	93.87		260.16	237.89	282.42	111.57	95.18	127.95	161.51	141.77	181.26		98.84	87.22	110.45	53.37	45.6	61.14	87.05	75.97	98.12		86.29	76.22	96.35	51.92	40.44	63.4		46.92
66		154.12	137.82	170.42	62.92	49.02	76.81	152.24	133.64	170.83		71.36	62.39	80.34	33.77	27.07	40.47	84.33	74.21	94.46		262.17	239.69	284.64	112.46	95.9	129.01	162.68	142.7	182.67		99.7	88.03	111.37	53.83	46.03	61.63	87.67	76.56	98.78		86.79	76.63	96.95	52.3	40.71	63.89		47.24
67		155.25	138.79	171.7	63.44	49.39	77.48	153.21	134.4	172.03		71.95	62.94	80.96	34.01	27.29	40.74	84.89	74.74	95.03		264.16	241.47	286.84	113.34	96.6	130.07	163.84	143.62	184.05		100.55	88.83	112.28	54.29	46.46	62.12	88.28	77.14	99.43		87.28	77.03	97.54	52.68	40.97	64.38		47.56
68		156.36	139.75	172.96	63.95	49.76	78.14	154.18	135.13	173.22		72.53	63.48	81.57	34.25	27.51	41	85.43	75.26	95.6		266.12	243.23	289.02	114.21	97.29	131.12	164.97	144.52	185.43		101.4	89.63	113.17	54.74	46.88	62.6	88.89	77.71	100.07		87.76	77.41	98.11	53.05	41.22	64.87		47.88
69		157.45	140.69	174.21	64.47	50.13	78.81	155.13	135.85	174.4		73.1	64.03	82.17	34.49	27.72	41.26	85.97	75.78	96.17		268.07	244.96	291.18	115.07	97.97	132.17	166.09	145.4	186.79		102.24	90.41	114.06	55.19	47.3	63.08	89.49	78.28	100.7		88.23	77.78	98.68	53.42	41.47	65.36		48.19
70		158.53	141.62	175.45	64.98	50.49	79.47	156.06	136.55	175.56		73.66	64.56	82.76	34.73	27.94	41.51	86.51	76.29	96.72		269.99	246.67	293.32	115.92	98.64	133.2	167.2	146.26	188.14		103.07	91.2	114.94	55.63	47.71	63.55	90.09	78.84	101.33		88.69	78.14	99.24	53.78	41.72	65.84		48.5
71		159.6	142.53	176.68	65.49	50.85	80.12	156.98	137.24	176.72		74.22	65.09	83.35	34.96	28.15	41.77	87.04	76.8	97.27		271.9	248.35	295.44	116.77	99.31	134.23	168.29	147.11	189.48		103.89	91.97	115.82	56.07	48.12	64.02	90.68	79.4	101.95		89.14	78.49	99.8	54.15	41.96	66.33		48.8
72		160.65	143.42	177.89	65.99	51.2	80.78	157.88	137.91	177.86		74.78	65.62	83.94	35.19	28.36	42.02	87.56	77.3	97.82		273.78	250.01	297.54	117.61	99.96	135.25	169.37	147.94	190.81		104.71	92.74	116.68	56.51	48.53	64.48	91.26	79.95	102.57		89.58	78.83	100.34	54.51	42.2	66.81		49.1
73		161.69	144.3	179.09	66.49	51.55	81.43	158.77	138.56	178.99		75.33	66.14	84.51	35.42	28.57	42.27	88.08	77.8	98.36		275.64	251.65	299.62	118.43	100.6	136.27	170.44	148.75	192.12		105.52	93.5	117.54	56.94	48.94	64.94	91.84	80.5	103.18		90.02	79.15	100.88	54.86	42.44	67.29		49.4
74		162.72	145.16	180.28	66.99	51.89	82.09	159.65	139.2	180.11		75.87	66.65	85.09	35.64	28.77	42.51	88.59	78.29	98.89		277.48	253.27	301.68	119.25	101.23	137.28	171.48	149.54	193.42		106.32	94.26	118.38	57.36	49.34	65.39	92.41	81.04	103.79		90.44	79.47	101.41	55.22	42.67	67.77		49.7
75		163.73	146	181.45	67.48	52.23	82.74	160.52	139.82	181.21		76.41	67.16	85.65	35.87	28.98	42.76	89.1	78.77	99.42		279.3	254.86	303.73	120.06	101.85	138.28	172.52	150.32	194.71		107.12	95.01	119.22	57.79	49.73	65.84	92.98	81.58	104.38		90.85	79.77	101.93	55.57	42.9	68.25		49.99
76		164.73	146.83	182.62	67.98	52.57	83.38	161.37	140.43	182.31		76.94	67.67	86.21	36.09	29.18	43	89.6	79.25	99.94		281.09	256.43	305.76	120.86	102.46	139.27	173.54	151.09	195.99		107.91	95.75	120.06	58.21	50.13	66.29	93.54	82.11	104.98		91.26	80.07	102.45	55.92	43.12	68.72		50.27
77		165.71	147.65	183.77	68.47	52.9	84.03	162.21	141.02	183.39		77.47	68.17	86.77	36.31	29.38	43.24	90.09	79.73	100.46		282.87	257.98	307.77	121.66	103.05	140.26	174.55	151.84	197.26		108.69	96.49	120.88	58.62	50.52	66.73	94.1	82.63	105.57		91.66	80.35	102.96	56.27	43.34	69.19		50.56
78		166.68	148.45	184.91	68.95	53.23	84.67	163.03	141.59	184.47		77.99	68.67	87.32	36.52	29.58	43.47	90.59	80.2	100.97		284.63	259.5	309.76	122.44	103.64	141.24	175.54	152.57	198.52		109.46	97.22	121.7	59.04	50.9	67.17	94.65	83.16	106.15		92.04	80.63	103.46	56.61	43.55	69.67		50.84
79		167.64	149.24	186.05	69.44	53.56	85.32	163.84	142.15	185.53		78.51	69.16	87.86	36.74	29.77	43.71	91.07	80.67	101.48		286.37	261.01	311.73	123.22	104.22	142.22	176.53	153.29	199.76		110.23	97.95	122.51	59.44	51.29	67.6	95.2	83.67	106.73		92.42	80.89	103.96	56.95	43.76	70.14		51.12
80		168.59	150.01	187.17	69.92	53.88	85.96	164.64	142.7	186.58		79.03	69.65	88.4	36.95	29.97	43.94	91.55	81.13	101.98		288.09	262.49	313.69	123.99	104.8	143.19	177.49	153.99	201		110.99	98.67	123.32	59.85	51.67	68.03	95.74	84.19	107.3		92.8	81.15	104.45	57.29	43.97	70.61		51.39
81		169.52	150.76	188.28	70.39	54.19	86.6	165.43	143.23	187.63		79.54	70.13	88.94	37.16	30.16	44.17	92.03	81.59	102.47		289.79	263.95	315.63	124.75	105.36	144.15	178.45	154.68	202.22		111.75	99.38	124.12	60.25	52.05	68.46	96.28	84.7	107.87		93.16	81.39	104.93	57.62	44.17	71.07		51.66
82		170.44	151.51	189.38	70.87	54.5	87.23	166.2	143.75	188.66		80.04	70.61	89.47	37.37	30.35	44.4	92.5	82.04	102.97		291.47	265.39	317.55	125.51	105.91	145.11	179.39	155.35	203.44		112.5	100.09	124.91	60.65	52.42	68.88	96.81	85.2	108.43		93.52	81.63	105.4	57.96	44.37	71.54		51.93
83		171.35	152.24	190.46	71.34	54.81	87.87	166.97	144.26	189.68		80.54	71.09	89.99	37.58	30.54	44.62	92.97	82.49	103.46		293.14	266.81	319.46	126.25	106.45	146.06	180.32	156.01	204.64		113.24	100.79	125.69	61.05	52.79	69.3	97.34	85.7	108.99		93.87	81.86	105.87	58.29	44.57	72		52.2
84		172.25	152.95	191.54	71.81	55.12	88.5	167.72	144.75	190.69		81.04	71.56	90.51	37.79	30.73	44.84	93.44	82.93	103.94		294.78	268.21	321.35	126.99	106.98	147	181.24	156.65	205.83		113.98	101.49	126.47	61.44	53.16	69.72	97.87	86.2	109.54		94.21	82.08	106.34	58.61	44.76	72.46		52.46
85		173.13	153.65	192.61	72.28	55.42	89.14	168.46	145.23	191.69		81.53	72.03	91.03	37.99	30.91	45.07	93.9	83.37	104.42		296.41	269.59	323.23	127.72	107.51	147.94	182.15	157.28	207.01		114.71	102.18	127.24	61.83	53.53	70.13	98.39	86.69	110.09		94.54	82.29	106.79	58.94	44.95	72.93		52.72
86		174.01	154.34	193.67	72.74	55.71	89.77	169.19	145.7	192.68		82.01	72.49	91.54	38.19	31.1	45.29	94.35	83.81	104.89		298.02	270.95	325.09	128.45	108.02	148.87	183.04	157.9	208.18		115.44	102.87	128.01	62.21	53.89	70.54	98.91	87.17	110.64		94.87	82.5	107.24	59.26	45.13	73.38		52.98
87		174.87	155.02	194.72	73.2	56.01	90.39	169.91	146.15	193.66		82.5	72.95	92.04	38.39	31.28	45.5	94.8	84.24	105.36		299.61	272.28	326.93	129.16	108.53	149.8	183.92	158.5	209.34		116.16	103.55	128.77	62.6	54.25	70.94	99.42	87.66	111.18		95.19	82.69	107.69	59.58	45.31	73.84		53.23
88		175.72	155.68	195.76	73.66	56.29	91.02	170.61	146.6	194.63		82.98	73.41	92.54	38.59	31.46	45.72	95.25	84.67	105.83		301.18	273.6	328.76	129.87	109.02	150.72	184.79	159.09	210.49		116.88	104.23	129.52	62.98	54.61	71.35	99.93	88.14	111.72		95.51	82.88	108.13	59.9	45.49	74.3		53.49
89		176.56	156.33	196.78	74.11	56.58	91.65	171.31	147.03	195.59		83.45	73.86	93.04	38.79	31.64	45.93	95.69	85.09	106.29		302.73	274.9	330.57	130.57	109.51	151.63	185.65	159.67	211.63		117.59	104.9	130.27	63.35	54.96	71.75	100.43	88.62	112.25		95.81	83.06	108.56	60.21	45.67	74.75		53.74
90		177.38	156.96	197.8	74.56	56.86	92.27	171.99	147.45	196.54		83.92	74.31	93.53	38.98	31.82	46.15	96.13	85.52	106.75		304.27	276.18	332.37	131.26	109.99	152.54	186.5	160.23	212.76		118.29	105.57	131.01	63.73	55.31	72.14	100.93	89.09	112.78		96.11	83.24	108.99	60.52	45.84	75.21		53.98
91		178.2	157.59	198.81	75.01	57.14	92.89	172.67	147.85	197.48		84.39	74.75	94.02	39.18	31.99	46.36	96.57	85.93	107.21		305.79	277.44	334.15	131.95	110.46	153.44	187.33	160.78	213.88		118.99	106.23	131.75	64.1	55.66	72.54	101.43	89.56	113.31		96.41	83.41	109.41	60.83	46	75.66		54.23
92		179.01	158.2	199.81	75.46	57.41	93.51	173.33	148.25	198.41		84.85	75.19	94.5	39.37	32.17	46.57	97	86.35	107.66		307.3	278.68	335.91	132.63	110.92	154.34	188.16	161.32	214.99		119.68	106.89	132.48	64.47	56.01	72.93	101.93	90.02	113.83		96.7	83.57	109.83	61.14	46.16	76.11		54.47
93		179.8	158.8	200.8	75.91	57.68	94.13	173.98	148.63	199.34		85.31	75.63	94.98	39.56	32.34	46.77	97.43	86.76	108.11		308.78	279.9	337.67	133.3	111.38	155.23	188.97	161.85	216.09		120.37	107.54	133.2	64.83	56.35	73.31	102.42	90.48	114.35		96.98	83.72	110.23	61.44	46.32	76.56		54.71
94		180.59	159.39	201.79	76.35	57.95	94.75	174.63	149.01	200.25		85.76	76.07	95.46	39.75	32.51	46.98	97.86	87.16	108.55		310.25	281.1	339.4	133.97	111.82	156.12	189.77	162.36	217.18		121.06	108.19	133.92	65.2	56.7	73.7	102.9	90.94	114.86		97.25	83.87	110.64	61.74	46.48	77.01		54.95
95		181.36	159.96	202.76	76.79	58.21	95.36	175.26	149.37	201.15		86.21	76.5	95.93	39.93	32.68	47.18	98.28	87.57	108.99		311.71	282.29	341.13	134.63	112.26	157	190.56	162.86	218.27		121.74	108.83	134.64	65.56	57.03	74.08	103.39	91.4	115.37		97.52	84.01	111.04	62.04	46.63	77.45		55.18
96		182.12	160.53	203.72	77.22	58.47	95.98	175.89	149.73	202.05		86.66	76.92	96.4	40.12	32.85	47.39	98.7	87.97	109.43		313.15	283.46	342.84	135.28	112.69	157.87	191.35	163.36	219.34		122.41	109.47	135.35	65.91	57.37	74.46	103.87	91.85	115.88		97.79	84.15	111.43	62.34	46.78	77.9		55.42
97		182.88	161.08	204.68	77.65	58.72	96.59	176.5	150.07	202.93		87.11	77.35	96.86	40.31	33.02	47.59	99.11	88.36	109.86		314.57	284.61	344.53	135.93	113.11	158.74	192.12	163.84	220.4		123.08	110.11	136.05	66.27	57.71	74.83	104.34	92.3	116.39		98.05	84.28	111.82	62.63	46.93	78.34		55.65
98		183.62	161.62	205.62	78.09	58.97	97.2	177.11	150.41	203.81		87.55	77.77	97.32	40.49	33.19	47.79	99.53	88.76	110.29		315.97	285.74	346.21	136.56	113.53	159.6	192.88	164.3	221.45		123.74	110.74	136.75	66.62	58.04	75.21	104.82	92.74	116.89		98.3	84.4	112.2	62.93	47.07	78.78		55.88
99		184.36	162.15	206.56	78.51	59.22	97.81	177.7	150.73	204.67		87.98	78.19	97.78	40.67	33.35	47.99	99.93	89.15	110.72		317.36	286.85	347.88	137.2	113.93	160.46	193.63	164.76	222.5		124.4	111.37	137.44	66.97	58.37	75.58	105.29	93.19	117.39		98.55	84.52	112.58	63.22	47.21	79.22		56.1
100		185.08	162.67	207.49	78.94	59.46	98.41	178.29	151.05	205.53		88.42	78.6	98.23	40.85	33.52	48.18	100.34	89.53	111.15		318.74	287.95	349.53	137.82	114.33	161.31	194.37	165.21	223.53		125.06	111.99	138.13	67.32	58.69	75.95	105.75	93.63	117.88		98.79	84.63	112.95	63.5	47.34	79.66		56.33
101		185.79	163.18	208.41	79.36	59.7	99.02	178.87	151.35	206.38		88.85	79.01	98.68	41.03	33.68	48.38	100.74	89.92	111.57		320.1	289.03	351.17	138.44	114.72	162.16	195.1	165.65	224.56		125.71	112.61	138.81	67.67	59.02	76.31	106.22	94.06	118.38		99.03	84.74	113.32	63.79	47.48	80.1		56.55
102		186.5	163.68	209.32	79.78	59.94	99.62	179.44	151.65	207.22		89.27	79.42	99.13	41.21	33.84	48.57	101.14	90.3	111.99		321.44	290.09	352.79	139.05	115.1	163	195.82	166.07	225.57		126.36	113.22	139.49	68.01	59.34	76.68	106.68	94.5	118.86		99.26	84.84	113.68	64.07	47.61	80.54		56.77
103		187.19	164.16	210.23	80.2	60.17	100.23	180	151.94	208.05		89.7	79.82	99.57	41.38	34	48.77	101.54	90.68	112.4		322.77	291.14	354.41	139.66	115.48	163.84	196.53	166.49	226.58		127	113.83	140.17	68.35	59.66	77.04	107.14	94.93	119.35		99.49	84.94	114.04	64.35	47.73	80.97		56.99
104		187.88	164.64	211.12	80.62	60.4	100.83	180.55	152.22	208.88		90.12	80.23	100.01	41.56	34.16	48.96	101.93	91.05	112.82		324.09	292.17	356.01	140.26	115.85	164.67	197.24	166.9	227.58		127.64	114.44	140.84	68.69	59.98	77.39	107.59	95.35	119.83		99.71	85.04	114.39	64.63	47.86	81.41		57.2
105		188.56	165.11	212.01	81.03	60.63	101.43	181.09	152.49	209.69		90.53	80.63	100.44	41.73	34.32	49.15	102.33	91.43	113.23		325.39	293.19	357.59	140.85	116.21	165.5	197.93	167.29	228.57		128.27	115.04	141.5	69.02	60.3	77.75	108.05	95.78	120.31		99.93	85.13	114.74	64.91	47.98	81.84		57.42
106		189.23	165.57	212.89	81.44	60.85	102.03	181.62	152.75	210.5		90.95	81.02	100.87	41.9	34.47	49.34	102.71	91.79	113.63		326.67	294.18	359.16	141.44	116.56	166.32	198.61	167.68	229.55		128.9	115.64	142.16	69.36	60.61	78.1	108.5	96.2	120.79		100.15	85.21	115.08	65.18	48.09	82.27		57.63
107		189.89	166.01	213.76	81.85	61.07	102.62	182.15	153	211.3		91.36	81.41	101.3	42.08	34.63	49.52	103.1	92.16	114.04		327.95	295.17	360.72	142.02	116.91	167.14	199.29	168.06	230.52		129.53	116.23	142.82	69.69	60.92	78.45	108.94	96.62	121.27		100.36	85.29	115.42	65.45	48.21	82.7		57.84
108		190.54	166.45	214.62	82.25	61.29	103.22	182.67	153.25	212.08		91.76	81.8	101.72	42.25	34.78	49.71	103.48	92.53	114.44		329.2	296.13	362.27	142.6	117.25	167.95	199.95	168.42	231.48		130.15	116.82	143.47	70.02	61.23	78.8	109.39	97.03	121.74		100.56	85.37	115.75	65.72	48.32	83.13		58.05
109		191.18	166.88	215.48	82.66	61.5	103.81	183.18	153.49	212.87		92.17	82.19	102.15	42.41	34.93	49.9	103.86	92.89	114.84		330.45	297.09	363.81	143.17	117.58	168.76	200.61	168.78	232.44		130.76	117.41	144.12	70.34	61.54	79.15	109.83	97.45	122.21		100.76	85.44	116.08	65.99	48.43	83.55		58.26
110		191.81	167.3	216.32	83.06	61.71	104.41	183.68	153.72	213.64		92.57	82.58	102.56	42.58	35.09	50.08	104.24	93.25	115.24		331.68	298.02	365.33	143.73	117.91	169.56	201.26	169.13	233.38		131.38	118	144.76	70.67	61.84	79.49	110.27	97.86	122.68		100.96	85.51	116.4	66.25	48.53	83.98		58.46
111		192.44	167.71	217.16	83.46	61.91	105	184.18	153.95	214.4		92.97	82.96	102.98	42.75	35.24	50.26	104.62	93.6	115.63		332.89	298.94	366.84	144.29	118.23	170.35	201.9	169.47	234.32		131.99	118.58	145.4	70.99	62.15	79.84	110.71	98.27	123.14		101.15	85.58	116.72	66.52	48.63	84.4		58.67
112		193.06	168.12	217.99	83.85	62.12	105.59	184.66	154.17	215.16		93.36	83.34	103.39	42.91	35.38	50.44	104.99	93.95	116.02		334.09	299.85	368.33	144.84	118.54	171.14	202.53	169.81	235.25		132.59	119.15	146.03	71.31	62.45	80.18	111.14	98.67	123.6		101.34	85.64	117.03	66.78	48.73	84.82		58.87
113		193.66	168.51	218.82	84.24	62.32	106.17	185.14	154.38	215.91		93.76	83.71	103.8	43.08	35.53	50.62	105.36	94.31	116.41		335.28	300.75	369.82	145.39	118.85	171.93	203.15	170.13	236.17		133.2	119.72	146.67	71.63	62.75	80.51	111.57	99.08	124.06		101.52	85.7	117.34	67.04	48.83	85.25		59.07
114		194.26	168.89	219.64	84.64	62.51	106.76	185.61	154.58	216.65		94.15	84.09	104.21	43.24	35.68	50.8	105.73	94.65	116.8		336.46	301.62	371.29	145.93	119.15	172.71	203.76	170.45	237.08		133.79	120.29	147.29	71.95	63.05	80.85	112	99.48	124.52		101.7	85.76	117.65	67.29	48.92	85.67		59.27
115		194.86	169.27	220.44	85.02	62.7	107.35	186.08	154.78	217.38		94.53	84.46	104.61	43.4	35.83	50.98	106.09	95	117.19		337.62	302.49	372.75	146.47	119.45	173.49	204.37	170.76	237.99		134.39	120.86	147.91	72.26	63.34	81.18	112.43	99.88	124.98		101.88	85.81	117.95	67.55	49.01	86.08		59.46
116		195.44	169.64	221.25	85.41	62.89	107.93	186.54	154.97	218.11		94.92	84.83	105.01	43.56	35.97	51.16	106.46	95.34	117.57		338.77	303.34	374.2	147	119.74	174.26	204.97	171.06	238.88		134.98	121.42	148.53	72.58	63.64	81.51	112.85	100.27	125.43		102.05	85.86	118.24	67.8	49.1	86.5		59.66
117		196.02	170	222.04	85.79	63.08	108.51	186.99	155.15	218.82		95.3	85.19	105.41	43.72	36.12	51.33	106.82	95.68	117.95		339.91	304.18	375.64	147.52	120.02	175.03	205.56	171.35	239.77		135.57	121.98	149.15	72.89	63.93	81.84	113.27	100.67	125.88		102.22	85.9	118.53	68.05	49.19	86.92		59.85
118		196.59	170.35	222.83	86.18	63.26	109.09	187.43	155.33	219.53		95.68	85.55	105.8	43.88	36.26	51.51	107.18	96.02	118.33		341.03	305	377.06	148.04	120.3	175.79	206.14	171.63	240.65		136.15	122.54	149.76	73.19	64.22	82.17	113.69	101.06	126.33		102.38	85.95	118.82	68.3	49.27	87.33		60.04
119		197.15	170.69	223.61	86.56	63.44	109.67	187.87	155.5	220.24		96.05	85.92	106.19	44.04	36.4	51.68	107.53	96.36	118.7		342.14	305.81	378.48	148.56	120.57	176.54	206.71	171.91	241.52		136.73	123.09	150.37	73.5	64.51	82.5	114.11	101.45	126.78		102.55	85.99	119.1	68.55	49.35	87.74		60.23
120		197.7	171.03	224.38	86.93	63.62	110.25	188.3	155.67	220.93		96.43	86.27	106.58	44.2	36.54	51.86	107.89	96.69	119.08		343.24	306.61	379.88	149.06	120.83	177.3	207.28	172.18	242.38		137.31	123.64	150.97	73.81	64.79	82.82	114.53	101.83	127.22		102.71	86.03	119.38	68.79	49.43	88.16		60.42
121		198.25	171.36	225.14	87.31	63.79	110.83	188.72	155.83	221.62		96.8	86.63	106.97	44.35	36.68	52.03	108.24	97.02	119.45		344.33	307.39	381.27	149.57	121.09	178.04	207.84	172.44	243.24		137.88	124.19	151.57	74.11	65.08	83.14	114.94	102.22	127.66		102.86	86.06	119.66	69.04	49.5	88.57		60.61
122		198.79	171.68	225.9	87.68	63.96	111.4	189.14	155.98	222.3		97.17	86.98	107.35	44.51	36.82	52.2	108.59	97.35	119.82		345.4	308.16	382.65	150.07	121.34	178.79	208.39	172.7	244.09		138.45	124.73	152.17	74.41	65.36	83.46	115.35	102.6	128.1		103.01	86.1	119.93	69.28	49.58	88.97		60.8
123		199.32	172	226.65	88.05	64.13	111.97	189.55	156.13	222.97		97.53	87.33	107.73	44.66	36.96	52.37	108.93	97.68	120.19		346.47	308.92	384.02	150.56	121.59	179.52	208.94	172.95	244.93		139.02	125.27	152.76	74.71	65.64	83.78	115.76	102.98	128.54		103.16	86.13	120.2	69.51	49.65	89.38		60.98
124		199.85	172.3	227.4	88.42	64.29	112.55	189.96	156.28	223.63		97.9	87.68	108.11	44.82	37.09	52.54	109.28	98	120.55		347.52	309.66	385.37	151.05	121.83	180.26	209.47	173.19	245.76		139.58	125.81	153.35	75.01	65.92	84.1	116.17	103.36	128.98		103.31	86.15	120.46	69.75	49.71	89.79		61.16
125		200.37	172.6	228.13	88.78	64.45	113.12	190.35	156.42	224.29		98.26	88.03	108.48	44.97	37.23	52.71	109.62	98.33	120.92		348.56	310.4	386.72	151.53	122.07	180.99	210	173.42	246.58		140.14	126.34	153.93	75.31	66.2	84.41	116.57	103.73	129.41		103.45	86.18	120.72	69.99	49.78	90.19		61.34
126		200.88	172.9	228.86	89.15	64.61	113.69	190.75	156.55	224.94		98.61	88.37	108.86	45.12	37.37	52.87	109.96	98.65	121.28		349.58	311.12	388.05	152.01	122.3	181.71	210.53	173.65	247.4		140.7	126.87	154.52	75.6	66.48	84.72	116.97	104.11	129.84		103.59	86.2	120.97	70.22	49.84	90.6		61.52
127		201.38	173.18	229.59	89.51	64.76	114.25	191.13	156.68	225.59		98.97	88.72	109.23	45.27	37.5	53.04	110.3	98.97	121.64		350.6	311.83	389.37	152.48	122.53	182.43	211.04	173.88	248.21		141.25	127.4	155.1	75.89	66.75	85.03	117.38	104.48	130.27		103.73	86.23	121.22	70.45	49.9	91		61.7
128		201.88	173.46	230.3	89.87	64.92	114.82	191.51	156.8	226.22		99.32	89.05	109.59	45.42	37.63	53.21	110.64	99.28	122		351.61	312.53	390.69	152.95	122.75	183.14	211.55	174.09	249.01		141.8	127.93	155.67	76.18	67.02	85.34	117.77	104.85	130.7		103.86	86.25	121.47	70.68	49.96	91.4		61.88
129		202.37	173.74	231.01	90.23	65.07	115.39	191.89	156.92	226.85		99.68	89.39	109.96	45.57	37.77	53.37	110.97	99.6	122.35		352.6	313.21	391.99	153.41	122.97	183.85	212.05	174.3	249.81		142.35	128.45	156.24	76.47	67.29	85.65	118.17	105.22	131.13		103.99	86.26	121.72	70.91	50.02	91.8		62.06
130		202.86	174	231.72	90.58	65.21	115.95	192.26	157.03	227.48		100.02	89.73	110.32	45.72	37.9	53.54	111.31	99.91	122.71		353.58	313.89	393.28	153.87	123.18	184.56	212.55	174.51	250.59		142.89	128.97	156.81	76.76	67.56	85.96	118.57	105.58	131.55		104.12	86.28	121.95	71.13	50.07	92.2		62.23
131		203.34	174.26	232.41	90.93	65.35	116.51	192.62	157.14	228.09		100.37	90.06	110.68	45.86	38.03	53.7	111.64	100.22	123.06		354.55	314.55	394.56	154.32	123.38	185.26	213.04	174.7	251.37		143.43	129.49	157.38	77.05	67.83	86.26	118.96	105.94	131.97		104.24	86.3	122.19	71.36	50.12	92.59		62.4
132		203.81	174.52	233.1	91.28	65.5	117.07	192.98	157.25	228.7		100.72	90.39	111.04	46.01	38.16	53.86	111.97	100.53	123.41		355.52	315.2	395.83	154.77	123.59	185.96	213.52	174.9	252.15		143.97	130	157.94	77.33	68.1	86.56	119.35	106.31	132.39		104.37	86.31	122.42	71.58	50.17	92.99		62.58
133		204.28	174.77	233.79	91.63	65.63	117.63	193.33	157.35	229.3		101.06	90.72	111.4	46.15	38.29	54.02	112.3	100.83	123.76		356.47	315.85	397.09	155.22	123.78	186.65	214	175.08	252.91		144.51	130.51	158.5	77.61	68.36	86.86	119.74	106.67	132.81		104.49	86.32	122.65	71.8	50.22	93.38		62.75
134		204.74	175.01	234.46	91.98	65.77	118.19	193.67	157.45	229.9		101.4	91.05	111.75	46.3	38.41	54.18	112.62	101.14	124.11		357.41	316.48	398.34	155.66	123.98	187.34	214.47	175.27	253.67		145.04	131.02	159.06	77.89	68.62	87.16	120.13	107.02	133.23		104.6	86.33	122.88	72.02	50.26	93.77		62.92
135		205.19	175.24	235.14	92.32	65.9	118.75	194.01	157.54	230.49		101.74	91.37	112.1	46.44	38.54	54.34	112.95	101.44	124.45		358.34	317.1	399.57	156.09	124.16	188.02	214.93	175.44	254.42		145.57	131.53	159.61	78.17	68.89	87.46	120.51	107.38	133.65		104.72	86.34	123.1	72.23	50.3	94.17		63.08
136		205.64	175.48	235.8	92.66	66.03	119.3	194.35	157.63	231.07		102.07	91.69	112.45	46.59	38.67	54.5	113.27	101.74	124.8		359.25	317.71	400.8	156.52	124.35	188.7	215.39	175.61	255.17		146.1	132.03	160.16	78.45	69.15	87.76	120.9	107.73	134.06		104.83	86.34	123.32	72.45	50.35	94.55		63.25
137		206.08	175.7	236.46	93	66.16	119.85	194.68	157.72	231.65		102.4	92.01	112.79	46.73	38.79	54.66	113.59	102.04	125.14		360.16	318.31	402.02	156.95	124.52	189.37	215.84	175.78	255.9		146.62	132.53	160.71	78.73	69.4	88.05	121.28	108.08	134.47		104.94	86.35	123.53	72.66	50.38	94.94		63.42
138		206.52	175.92	237.11	93.34	66.28	120.41	195.01	157.8	232.22		102.74	92.33	113.14	46.87	38.92	54.82	113.91	102.33	125.48		361.06	318.89	403.23	157.37	124.7	190.04	216.29	175.94	256.63		147.14	133.03	161.25	79	69.66	88.35	121.66	108.43	134.88		105.05	86.35	123.75	72.87	50.42	95.33		63.58
139		206.95	176.13	237.76	93.68	66.4	120.96	195.33	157.88	232.78		103.07	92.65	113.48	47.01	39.04	54.98	114.22	102.63	125.82		361.95	319.47	404.43	157.79	124.87	190.71	216.73	176.09	257.36		147.66	133.52	161.79	79.28	69.92	88.64	122.04	108.78	135.29		105.16	86.36	123.96	73.08	50.45	95.72		63.75
140		207.37	176.34	238.4	94.01	66.52	121.51	195.64	157.95	233.34		103.39	92.96	113.82	47.15	39.17	55.13	114.54	102.92	126.16		362.83	320.04	405.62	158.2	125.03	191.37	217.16	176.24	258.07		148.17	134.02	162.33	79.55	70.17	88.93	122.41	109.13	135.7		105.26	86.36	124.16	73.29	50.49	96.1		63.91
141		207.79	176.55	239.03	94.35	66.63	122.06	195.95	158.02	233.89		103.72	93.28	114.16	47.29	39.29	55.29	114.85	103.21	126.49		363.7	320.6	406.79	158.61	125.2	192.02	217.59	176.39	258.78		148.69	134.51	162.87	79.82	70.42	89.22	122.79	109.47	136.1		105.36	86.36	124.36	73.5	50.52	96.48		64.07
142		208.2	176.75	239.66	94.68	66.75	122.6	196.26	158.09	234.43		104.04	93.59	114.49	47.43	39.41	55.44	115.16	103.5	126.83		364.56	321.15	407.96	159.01	125.35	192.68	218.01	176.53	259.49		149.2	134.99	163.4	80.09	70.67	89.5	123.16	109.81	136.51		105.46	86.36	124.56	73.7	50.55	96.86		64.23
143		208.61	176.94	240.28	95	66.86	123.15	196.56	158.15	234.97		104.36	93.9	114.83	47.56	39.53	55.6	115.47	103.79	127.16		365.41	321.69	409.12	159.42	125.51	193.32	218.43	176.67	260.18		149.71	135.48	163.93	80.36	70.92	89.79	123.53	110.16	136.91		105.56	86.36	124.76	73.91	50.57	97.24		64.39
144		209.01	177.13	240.89	95.33	66.97	123.69	196.86	158.21	235.5		104.68	94.2	115.16	47.7	39.65	55.75	115.78	104.07	127.49		366.25	322.23	410.27	159.81	125.66	193.97	218.84	176.8	260.87		150.21	135.96	164.46	80.62	71.17	90.07	123.9	110.49	137.31		105.65	86.35	124.95	74.11	50.6	97.62		64.55
145		209.41	177.31	241.5	95.65	67.07	124.24	197.15	158.27	236.03		105	94.51	115.49	47.84	39.77	55.9	116.09	104.35	127.82		367.08	322.75	411.41	160.2	125.8	194.61	219.24	176.93	261.55		150.71	136.44	164.98	80.89	71.42	90.36	124.27	110.83	137.71		105.74	86.35	125.14	74.31	50.62	98		64.7
146		209.8	177.49	242.11	95.98	67.17	124.78	197.44	158.33	236.55		105.31	94.81	115.82	47.97	39.89	56.06	116.39	104.64	128.15		367.9	323.26	412.54	160.59	125.94	195.24	219.64	177.05	262.23		151.21	136.92	165.51	81.15	71.66	90.64	124.64	111.17	138.11		105.84	86.34	125.33	74.51	50.64	98.37		64.86
147		210.19	177.67	242.7	96.3	67.27	125.32	197.72	158.38	237.06		105.63	95.11	116.14	48.11	40.01	56.21	116.7	104.92	128.47		368.71	323.77	413.66	160.98	126.08	195.87	220.04	177.17	262.9		151.71	137.4	166.03	81.41	71.91	90.92	125	111.5	138.51		105.92	86.34	125.51	74.7	50.66	98.75		65.02
148		210.57	177.84	243.3	96.61	67.37	125.85	198	158.43	237.57		105.94	95.41	116.47	48.24	40.12	56.36	117	105.19	128.8		369.52	324.26	414.77	161.36	126.21	196.5	220.43	177.29	263.56		152.21	137.87	166.54	81.67	72.15	91.2	125.37	111.83	138.9		106.01	86.33	125.69	74.9	50.68	99.12		65.17
149		210.94	178	243.88	96.93	67.47	126.39	198.27	158.47	238.08		106.25	95.71	116.79	48.38	40.24	56.51	117.3	105.47	129.12		370.31	324.75	415.87	161.73	126.35	197.12	220.81	177.4	264.22		152.7	138.34	167.06	81.93	72.39	91.47	125.73	112.16	139.3		106.1	86.33	125.87	75.09	50.69	99.49		65.32
150		211.32	178.17	244.46	97.24	67.56	126.93	198.54	158.52	238.57		106.56	96.01	117.11	48.51	40.36	56.66	117.6	105.75	129.45		371.1	325.23	416.97	162.11	126.47	197.74	221.19	177.51	264.87		153.19	138.81	167.57	82.19	72.63	91.75	126.09	112.49	139.69		106.18	86.32	126.04	75.28	50.71	99.86		65.47
151		211.68	178.32	245.04	97.56	67.65	127.46	198.81	158.56	239.07		106.86	96.3	117.43	48.64	40.47	56.81	117.89	106.02	129.77		371.87	325.7	418.05	162.48	126.6	198.36	221.56	177.61	265.52		153.68	139.28	168.08	82.45	72.87	92.02	126.45	112.82	140.08		106.26	86.31	126.22	75.48	50.72	100.23		65.62
152		212.04	178.48	245.61	97.87	67.74	127.99	199.07	158.59	239.55		107.17	96.59	117.74	48.77	40.58	56.96	118.19	106.29	130.09		372.64	326.16	419.13	162.84	126.72	198.97	221.93	177.71	266.16		154.16	139.74	168.58	82.7	73.11	92.3	126.81	113.15	140.47		106.34	86.3	126.39	75.66	50.73	100.6		65.77
153		212.4	178.63	246.17	98.18	67.83	128.53	199.33	158.63	240.03		107.47	96.88	118.06	48.9	40.7	57.11	118.48	106.56	130.41		373.4	326.61	420.19	163.2	126.83	199.57	222.3	177.81	266.79		154.65	140.21	169.09	82.96	73.34	92.57	127.16	113.47	140.86		106.42	86.29	126.55	75.85	50.74	100.96		65.92
154		212.75	178.77	246.73	98.48	67.91	129.06	199.59	158.66	240.51		107.77	97.17	118.37	49.03	40.81	57.25	118.78	106.83	130.72		374.15	327.06	421.25	163.56	126.94	200.17	222.66	177.9	267.41		155.13	140.67	169.59	83.21	73.58	92.84	127.52	113.79	141.24		106.5	86.28	126.72	76.04	50.75	101.33		66.07
155		213.1	178.91	247.29	98.79	67.99	129.58	199.84	158.69	240.98		108.07	97.46	118.68	49.16	40.92	57.4	119.07	107.1	131.04		374.9	327.5	422.3	163.91	127.05	200.77	223.01	177.99	268.03		155.61	141.12	170.09	83.46	73.81	93.11	127.87	114.11	141.63		106.57	86.27	126.88	76.22	50.75	101.69		66.22
156		213.44	179.05	247.83	99.09	68.07	130.11	200.08	158.72	241.44		108.37	97.75	118.99	49.29	41.04	57.55	119.38	107.38	131.38		375.63	327.93	423.33	164.26	127.16	201.37	223.36	178.07	268.65		156.08	141.58	170.59	83.71	74.04	93.38	128.22	114.43	142.01		106.65	86.25	127.04	76.4	50.76	102.05		66.36
157		213.78	179.18	248.38	99.39	68.15	130.64	200.32	158.75	241.9		108.66	98.03	119.29	49.42	41.15	57.7	119.65	107.62	131.67		376.36	328.35	424.36	164.61	127.26	201.96	223.71	178.16	269.26		156.56	142.03	171.08	83.96	74.27	93.65	128.57	114.75	142.4		106.72	86.24	127.19	76.59	50.76	102.41		66.51
158		214.11	179.31	248.91	99.69	68.22	131.16	200.56	158.77	242.35		108.96	98.31	119.6	49.55	41.26	57.84	119.93	107.89	131.98		377.08	328.76	425.39	164.95	127.36	202.54	224.05	178.24	269.86		157.03	142.49	171.57	84.21	74.5	93.91	128.92	115.07	142.78		106.79	86.23	127.35	76.77	50.76	102.77		66.65
159		214.44	179.44	249.45	99.99	68.29	131.68	200.8	158.79	242.8		109.25	98.59	119.9	49.68	41.37	57.99	120.22	108.15	132.29		377.79	329.17	426.4	165.29	127.46	203.12	224.38	178.31	270.46		157.5	142.94	172.06	84.45	74.73	94.18	129.27	115.38	143.16		106.86	86.22	127.5	76.94	50.76	103.13		66.8
160		214.77	179.56	249.97	100.29	68.36	132.21	201.03	158.81	243.25		109.54	98.87	120.21	49.8	41.48	58.13	120.5	108.41	132.6		378.49	329.57	427.4	165.63	127.55	203.7	224.72	178.39	271.05		157.97	143.38	172.55	84.7	74.96	94.44	129.65	115.72	143.57		106.93	86.2	127.65	77.12	50.76	103.49		66.94
161		215.09	179.68	250.49	100.58	68.43	132.73	201.26	158.83	243.68		109.83	99.15	120.51	49.93	41.58	58.28	120.79	108.66	132.91		379.18	329.97	428.4	165.96	127.65	204.28	225.04	178.45	271.63		158.43	143.83	173.03	84.94	75.18	94.7	129.96	116.01	143.92		106.99	86.19	127.8	77.3	50.75	103.84		67.08
162		215.4	179.8	251.01	100.87	68.5	133.25	201.48	158.85	244.12		110.12	99.43	120.8	50.06	41.69	58.42	121.07	108.92	133.22		379.87	330.35	429.39	166.29	127.73	204.85	225.37	178.52	272.21		158.89	144.27	173.52	85.19	75.41	94.97	130.31	116.32	144.3		107.06	86.17	127.94	77.47	50.75	104.19		67.22
163		215.72	179.91	251.52	101.16	68.56	133.76	201.7	158.86	244.54		110.4	99.7	121.1	50.18	41.8	58.56	121.35	109.17	133.52		380.55	330.73	430.37	166.62	127.82	205.41	225.68	178.59	272.78		159.36	144.71	174	85.43	75.63	95.23	130.65	116.63	144.67		107.12	86.16	128.08	77.64	50.74	104.55		67.36
164		216.03	180.02	252.03	101.45	68.62	134.28	201.92	158.87	244.97		110.69	99.98	121.4	50.31	41.9	58.71	121.63	109.42	133.83		381.22	331.1	431.34	166.94	127.9	205.97	226	178.65	273.35		159.81	145.15	174.48	85.67	75.85	95.48	130.99	116.93	145.05		107.18	86.14	128.22	77.82	50.74	104.9		67.5
165		216.33	180.13	252.53	101.74	68.68	134.79	202.14	158.89	245.39		110.97	100.25	121.69	50.44	42.02	58.86	121.9	109.68	134.13		381.89	331.47	432.3	167.26	127.98	206.53	226.31	178.7	273.91		160.27	145.59	174.95	85.91	76.08	95.74	131.33	117.24	145.42		107.24	86.13	128.36	77.99	50.73	105.25		67.64
166		216.63	180.23	253.03	102.02	68.74	135.31	202.35	158.89	245.8		111.25	100.52	121.98	50.55	42.12	58.99	122.18	109.92	134.43		382.54	331.83	433.26	167.57	128.06	207.09	226.62	178.76	274.47		160.73	146.03	175.43	86.15	76.29	96	131.67	117.54	145.79		107.3	86.11	128.49	78.16	50.72	105.59		67.78
167		216.92	180.33	253.52	102.31	68.8	135.82	202.55	158.9	246.21		111.53	100.79	122.27	50.68	42.22	59.13	122.45	110.17	134.74		383.19	332.18	434.2	167.88	128.13	207.64	226.92	178.81	275.02		161.18	146.46	175.9	86.38	76.51	96.25	132	117.84	146.16		107.36	86.09	128.63	78.32	50.71	105.94		67.92
168		217.22	180.43	254	102.59	68.85	136.33	202.76	158.91	246.61		111.81	101.05	122.56	50.8	42.33	59.27	122.73	110.42	135.04		383.83	332.53	435.14	168.19	128.2	208.19	227.22	178.86	275.57		161.63	146.89	176.37	86.62	76.73	96.51	132.34	118.15	146.53		107.42	86.08	128.76	78.49	50.69	106.28		68.05
169		217.5	180.52	254.49	102.87	68.9	136.84	202.96	158.91	247.01		112.08	101.32	122.85	50.92	42.43	59.41	123	110.66	135.34		384.47	332.87	436.07	168.5	128.27	208.73	227.51	178.91	276.11		162.08	147.32	176.84	86.85	76.95	96.76	132.67	118.45	146.9		107.47	86.06	128.88	78.65	50.68	106.63		68.19
170		217.79	180.61	254.96	103.15	68.95	137.35	203.16	158.91	247.41		112.36	101.58	123.14	51.04	42.53	59.56	123.27	110.91	135.63		385.1	333.2	436.99	168.8	128.34	209.27	227.8	178.96	276.64		162.53	147.75	177.3	87.09	77.16	97.02	133.01	118.74	147.27		107.53	86.04	129.01	78.82	50.66	106.97		68.32
171		218.07	180.7	255.44	103.42	69	137.85	203.35	158.91	247.79		112.63	101.85	123.42	51.16	42.63	59.7	123.54	111.15	135.93		385.72	333.53	437.91	169.1	128.4	209.8	228.09	179	277.17		162.97	148.18	177.77	87.32	77.38	97.27	133.34	119.04	147.64		107.58	86.03	129.13	78.98	50.65	107.31		68.45
172		218.35	180.79	255.9	103.7	69.04	138.36	203.55	158.91	248.18		112.91	102.11	123.7	51.29	42.74	59.84	123.81	111.39	136.23		386.33	333.85	438.82	169.4	128.46	210.34	228.37	179.04	277.7		163.41	148.6	178.23	87.55	77.59	97.52	133.67	119.34	148		107.63	86.01	129.26	79.14	50.63	107.65		68.59
173		218.62	180.87	256.37	103.97	69.09	138.86	203.74	158.91	248.56		113.18	102.37	123.98	51.41	42.84	59.97	124.08	111.63	136.52		386.94	334.17	439.71	169.69	128.52	210.86	228.65	179.08	278.22		163.86	149.02	178.69	87.78	77.8	97.77	134	119.63	148.37		107.68	85.99	129.38	79.3	50.61	107.99		68.72
174		218.89	180.95	256.83	104.24	69.13	139.36	203.92	158.91	248.94		113.45	102.63	124.26	51.53	42.94	60.11	124.34	111.87	136.82		387.54	334.48	440.61	169.98	128.58	211.39	228.92	179.11	278.73		164.29	149.44	179.15	88.01	78.01	98.01	134.33	119.92	148.73		107.73	85.97	129.5	79.46	50.59	108.32		68.85
175		219.15	181.03	257.28	104.52	69.17	139.86	204.11	158.9	249.31		113.71	102.88	124.54	51.64	43.04	60.25	124.61	112.1	137.11		388.13	334.78	441.49	170.27	128.63	211.91	229.19	179.15	279.24		164.73	149.86	179.6	88.24	78.22	98.26	134.66	120.22	149.09		107.78	85.96	129.61	79.61	50.57	108.66		68.98
176		219.42	181.11	257.73	104.78	69.21	140.36	204.29	158.9	249.68		113.98	103.14	124.82	51.76	43.14	60.39	124.87	112.34	137.4		388.72	335.08	442.37	170.56	128.68	212.43	229.46	179.18	279.74		165.17	150.28	180.06	88.47	78.43	98.51	134.98	120.51	149.46		107.83	85.94	129.73	79.77	50.55	108.99		69.11
177		219.68	181.18	258.17	105.05	69.24	140.86	204.46	158.89	250.04		114.25	103.39	125.1	51.88	43.24	60.53	125.13	112.57	137.69		389.3	335.37	443.24	170.84	128.73	212.94	229.73	179.21	280.24		165.6	150.69	180.51	88.69	78.63	98.75	135.31	120.79	149.82		107.88	85.92	129.84	79.92	50.52	109.33		69.24
178		219.93	181.25	258.61	105.32	69.28	141.36	204.64	158.88	250.4		114.51	103.65	125.37	52	43.33	60.67	125.39	112.8	137.98		389.88	335.66	444.1	171.12	128.78	213.45	229.99	179.24	280.74		166.03	151.11	180.96	88.92	78.84	99	135.63	121.08	150.18		107.92	85.9	129.95	80.08	50.5	109.66		69.37
179		220.18	181.32	259.05	105.58	69.31	141.85	204.81	158.87	250.75		114.77	103.9	125.64	52.12	43.43	60.8	125.65	113.04	138.27		390.45	335.94	444.95	171.39	128.83	213.96	230.24	179.26	281.22		166.46	151.52	181.41	89.14	79.05	99.24	135.95	121.37	150.53		107.97	85.88	130.06	80.23	50.47	109.99		69.5
180		220.43	181.38	259.48	105.84	69.34	142.34	204.98	158.86	251.1		115.03	104.15	125.92	52.23	43.53	60.94	125.91	113.26	138.56		391.01	336.22	445.8	171.66	128.87	214.46	230.5	179.28	281.71		166.89	151.93	181.85	89.37	79.25	99.48	136.27	121.65	150.89		108.01	85.86	130.16	80.38	50.45	110.31		69.63
181		220.68	181.45	259.91	106.1	69.37	142.84	205.15	158.85	251.45		115.29	104.4	126.19	52.35	43.63	61.08	126.17	113.49	138.85		391.56	336.49	446.64	171.94	128.91	214.96	230.75	179.31	282.19		167.32	152.34	182.3	89.59	79.45	99.72	136.59	121.94	151.25		108.06	85.85	130.27	80.53	50.42	110.64		69.75
182		220.92	181.51	260.33	106.36	69.4	143.33	205.31	158.84	251.79		115.55	104.65	126.45	52.47	43.72	61.21	126.43	113.72	139.13		392.11	336.75	447.47	172.2	128.95	215.46	230.99	179.33	282.66		167.74	152.75	182.74	89.81	79.65	99.96	136.91	122.22	151.6		108.1	85.83	130.37	80.68	50.39	110.97		69.88
183		221.16	181.57	260.75	106.62	69.42	143.82	205.48	158.82	252.13		115.81	104.89	126.72	52.58	43.82	61.35	126.68	113.94	139.42		392.65	337.01	448.3	172.47	128.99	215.95	231.24	179.34	283.13		168.17	153.15	183.18	90.03	79.85	100.2	137.23	122.5	151.96		108.14	85.81	130.47	80.83	50.36	111.29		70
184		221.39	181.62	261.16	106.87	69.44	144.3	205.64	158.81	252.46		116.06	105.14	126.99	52.7	43.91	61.48	126.93	114.17	139.7		393.19	337.27	449.11	172.73	129.02	216.44	231.48	179.36	283.6		168.59	153.56	183.62	90.25	80.05	100.44	137.55	122.78	152.31		108.18	85.79	130.57	80.97	50.33	111.61		70.13
185		221.63	181.68	261.57	107.13	69.47	144.79	205.79	158.79	252.79		116.32	105.38	127.25	52.81	44.01	61.62	127.19	114.39	139.98		393.72	337.52	449.92	172.99	129.05	216.92	231.72	179.37	284.06		169.01	153.96	184.06	90.47	80.25	100.68	137.86	123.06	152.66		108.22	85.77	130.67	81.12	50.3	111.93		70.25
186		221.86	181.73	261.98	107.38	69.49	145.28	205.95	158.78	253.12		116.57	105.63	127.52	52.93	44.1	61.75	127.44	114.61	140.27		394.25	337.77	450.73	173.24	129.09	217.4	231.95	179.39	284.51		169.43	154.36	184.49	90.68	80.45	100.92	138.18	123.33	153.02		108.26	85.75	130.77	81.26	50.27	112.25		70.38
187		222.08	181.78	262.38	107.63	69.51	145.76	206.1	158.76	253.44		116.82	105.87	127.78	53.04	44.2	61.89	127.69	114.83	140.55		394.77	338.01	451.53	173.5	129.12	217.88	232.18	179.4	284.96		169.84	154.76	184.93	90.9	80.65	101.15	138.49	123.61	153.37		108.3	85.73	130.86	81.4	50.23	112.57		70.5
188		222.31	181.83	262.78	107.88	69.52	146.24	206.25	158.74	253.76		117.08	106.11	128.04	53.16	44.29	62.02	127.94	115.05	140.83		395.28	338.25	452.32	173.75	129.14	218.36	232.41	179.41	285.41		170.26	155.15	185.36	91.11	80.84	101.39	138.8	123.88	153.72		108.33	85.71	130.95	81.54	50.2	112.89		70.62
189		222.53	181.88	263.17	108.13	69.54	146.72	206.4	158.72	254.07		117.33	106.35	128.3	53.27	44.38	62.16	128.19	115.27	141.11		395.79	338.48	453.1	174	129.17	218.83	232.63	179.42	285.85		170.67	155.55	185.79	91.33	81.04	101.62	139.11	124.16	154.07		108.37	85.7	131.05	81.68	50.16	113.2		70.74
190		222.74	181.92	263.56	108.38	69.55	147.2	206.54	158.7	254.38		117.57	106.59	128.56	53.38	44.47	62.29	128.43	115.48	141.38		396.29	338.71	453.88	174.25	129.19	219.3	232.86	179.42	286.29		171.08	155.94	186.22	91.54	81.23	101.85	139.42	124.43	154.41		108.41	85.68	131.14	81.82	50.13	113.52		70.86
191		222.96	181.97	263.95	108.62	69.57	147.68	206.69	158.68	254.69		117.82	106.82	128.82	53.49	44.56	62.42	128.68	115.7	141.66		396.79	338.93	454.65	174.49	129.21	219.76	233.07	179.43	286.72		171.49	156.34	186.65	91.75	81.42	102.09	139.73	124.7	154.76		108.44	85.66	131.22	81.96	50.09	113.83		70.98
192		223.17	182.01	264.33	108.87	69.58	148.16	206.83	158.66	254.99		118.07	107.06	129.08	53.61	44.66	62.56	128.92	115.91	141.94		397.28	339.15	455.41	174.73	129.24	220.22	233.29	179.43	287.15		171.9	156.73	187.07	91.96	81.61	102.32	140.04	124.97	155.11		108.48	85.64	131.31	82.1	50.05	114.14		71.1
193		223.38	182.05	264.71	109.11	69.59	148.63	206.97	158.64	255.29		118.31	107.29	129.33	53.72	44.75	62.69	129.17	116.12	142.21		397.76	339.36	456.17	174.97	129.25	220.68	233.5	179.43	287.58		172.31	157.12	187.5	92.18	81.8	102.55	140.34	125.23	155.45		108.51	85.62	131.4	82.23	50.01	114.45		71.22
194		223.59	182.09	265.08	109.35	69.59	149.11	207.1	158.62	255.59		118.56	107.53	129.59	53.83	44.84	62.82	129.41	116.33	142.49		398.24	339.57	456.92	175.2	129.27	221.14	233.71	179.43	288		172.71	157.5	187.92	92.38	81.99	102.78	140.65	125.5	155.79		108.54	85.6	131.48	82.37	49.97	114.76		71.34
195		223.79	182.12	265.46	109.59	69.6	149.58	207.24	158.59	255.88		118.8	107.76	129.84	53.94	44.92	62.95	129.65	116.54	142.76		398.72	339.78	457.66	175.44	129.29	221.59	233.92	179.43	288.41		173.11	157.89	188.34	92.59	82.18	103.01	140.95	125.77	156.14		108.57	85.58	131.56	82.5	49.93	115.07		71.46
196		223.99	182.16	265.82	109.83	69.6	150.05	207.37	158.57	256.17		119.04	107.99	130.09	54.05	45.01	63.09	129.89	116.75	143.03		399.19	339.98	458.4	175.67	129.3	222.04	234.13	179.43	288.82		173.52	158.28	188.76	92.8	82.37	103.23	141.25	126.03	156.48		108.6	85.56	131.65	82.63	49.89	115.38		71.58
197		224.19	182.19	266.18	110.06	69.61	150.52	207.5	158.54	256.46		119.28	108.22	130.34	54.16	45.1	63.22	130.13	116.95	143.31		399.65	340.18	459.13	175.9	129.31	222.48	234.33	179.43	289.23		173.92	158.66	189.17	93.01	82.55	103.46	141.56	126.29	156.82		108.64	85.55	131.73	82.77	49.85	115.68		71.69
198		224.38	182.22	266.54	110.3	69.61	150.99	207.63	158.52	256.74		119.52	108.45	130.59	54.27	45.19	63.35	130.37	117.16	143.58		400.11	340.37	459.85	176.13	129.33	222.93	234.53	179.42	289.63		174.32	159.04	189.59	93.21	82.74	103.69	141.86	126.55	157.16		108.67	85.53	131.8	82.9	49.81	115.98		71.81
199		224.58	182.26	266.9	110.53	69.61	151.45	207.76	158.49	257.02		119.76	108.68	130.84	54.38	45.28	63.48	130.6	117.36	143.85		400.57	340.56	460.57	176.35	129.33	223.36	234.73	179.42	290.03		174.71	159.42	190	93.43	82.94	103.93	142.16	126.81	157.5		108.69	85.51	131.88	83.02	49.76	116.29		71.93
200		224.77	182.28	267.25	110.76	69.61	151.92	207.88	158.47	257.29		119.99	108.9	131.09	54.49	45.36	63.61	130.84	117.56	144.12		401.01	340.75	461.28	176.57	129.34	223.8	234.92	179.41	290.43		175.11	159.8	190.42	93.62	83.11	104.14	142.45	127.07	157.84		108.72	85.49	131.96	83.15	49.72	116.59		72.04
201		224.96	182.31	267.6	110.99	69.61	152.38	208	158.44	257.56		120.23	109.13	131.33	54.59	45.45	63.74	131.07	117.76	144.38		401.46	340.93	461.99	176.79	129.35	224.23	235.11	179.4	290.82		175.5	160.18	190.83	93.83	83.29	104.36	142.75	127.33	158.17		108.75	85.47	132.03	83.28	49.68	116.89		72.16
202		225.14	182.34	267.94	111.22	69.6	152.84	208.12	158.41	257.83		120.47	109.35	131.58	54.7	45.54	63.87	131.31	117.96	144.65		401.9	341.11	462.69	177.01	129.36	224.66	235.3	179.4	291.2		175.9	160.56	191.24	94.03	83.47	104.58	143.05	127.58	158.51		108.78	85.45	132.1	83.41	49.63	117.18		72.27
203		225.32	182.36	268.28	111.45	69.6	153.31	208.24	158.39	258.1		120.7	109.58	131.82	54.81	45.62	64	131.54	118.16	144.92		402.33	341.28	463.38	177.22	129.36	225.09	235.49	179.39	291.59		176.29	160.93	191.65	94.23	83.65	104.81	143.34	127.84	158.85		108.81	85.44	132.18	83.53	49.58	117.48		72.38
204		225.5	182.39	268.62	111.68	69.59	153.77	208.36	158.36	258.36		120.93	109.8	132.07	54.92	45.71	64.13	131.77	118.36	145.18		402.76	341.46	464.07	177.44	129.36	225.51	235.67	179.37	291.97		176.68	161.3	192.05	94.43	83.83	105.03	143.64	128.09	159.18		108.83	85.42	132.25	83.66	49.54	117.77		72.5
205		225.68	182.41	268.96	111.9	69.58	154.22	208.48	158.33	258.62		121.16	110.02	132.31	55.02	45.79	64.26	132	118.56	145.45		403.19	341.62	464.75	177.65	129.36	225.93	235.85	179.36	292.34		177.07	161.68	192.46	94.63	84.01	105.25	143.93	128.35	159.52		108.86	85.4	132.32	83.78	49.49	118.07		72.61
206		225.86	182.43	269.29	112.13	69.57	154.68	208.59	158.3	258.88		121.39	110.24	132.55	55.13	45.87	64.39	132.23	118.75	145.71		403.61	341.79	465.42	177.86	129.36	226.35	236.03	179.35	292.71		177.46	162.05	192.86	94.83	84.19	105.47	144.22	128.6	159.85		108.88	85.38	132.38	83.9	49.44	118.36		72.72
207		226.03	182.45	269.61	112.35	69.56	155.14	208.7	158.27	259.13		121.62	110.46	132.79	55.24	45.96	64.51	132.46	118.94	145.98		404.02	341.95	466.09	178.06	129.36	226.76	236.21	179.34	293.08		177.84	162.42	193.26	95.02	84.36	105.69	144.51	128.85	160.18		108.91	85.37	132.45	84.02	49.39	118.65		72.83
208		226.2	182.47	269.94	112.57	69.55	155.59	208.81	158.24	259.38		121.85	110.68	133.03	55.34	46.04	64.64	132.69	119.14	146.24		404.43	342.11	466.76	178.27	129.36	227.17	236.38	179.32	293.44		178.23	162.79	193.67	95.22	84.54	105.9	144.8	129.09	160.51		108.93	85.35	132.52	84.14	49.34	118.94		72.94
209		226.37	182.48	270.26	112.79	69.54	156.04	208.92	158.21	259.62		122.08	110.89	133.27	55.45	46.12	64.77	132.91	119.33	146.5		404.84	342.26	467.41	178.47	129.36	227.58	236.55	179.31	293.8		178.61	163.15	194.07	95.42	84.71	106.12	145.09	129.34	160.84		108.96	85.33	132.58	84.26	49.29	119.23		73.06
210		226.54	182.5	270.58	113.01	69.53	156.49	209.03	158.18	259.87		122.31	111.11	133.5	55.55	46.2	64.9	133.14	119.52	146.76		405.24	342.41	468.07	178.67	129.35	227.99	236.72	179.29	294.16		178.99	163.52	194.46	95.61	84.89	106.34	145.38	129.59	161.17		108.98	85.31	132.65	84.38	49.24	119.52		73.17
211		226.7	182.51	270.89	113.23	69.51	156.94	209.13	158.15	260.11		122.53	111.32	133.74	55.65	46.28	65.03	133.36	119.7	147.02		405.64	342.56	468.71	178.87	129.35	228.39	236.89	179.27	294.51		179.37	163.88	194.86	95.81	85.06	106.55	145.67	129.83	161.5		109	85.3	132.71	84.5	49.19	119.8		73.28
212		226.86	182.53	271.2	113.44	69.49	157.39	209.23	158.12	260.35		122.76	111.54	133.97	55.76	46.36	65.15	133.58	119.89	147.28		406.03	342.7	469.35	179.06	129.34	228.79	237.06	179.25	294.86		179.75	164.25	195.26	96	85.23	106.77	145.95	130.08	161.83		109.03	85.28	132.77	84.61	49.14	120.09		73.39
213		227.02	182.54	271.51	113.66	69.48	157.84	209.34	158.09	260.58		122.98	111.75	134.21	55.86	46.44	65.28	133.81	120.08	147.54		406.42	342.85	469.99	179.26	129.33	229.18	237.22	179.24	295.21		180.13	164.61	195.65	96.19	85.4	106.98	146.24	130.32	162.15		109.05	85.26	132.83	84.73	49.09	120.37		73.49
214		227.18	182.55	271.81	113.87	69.46	158.28	209.44	158.06	260.81		123.2	111.96	134.44	55.96	46.52	65.41	134.03	120.26	147.79		406.8	342.98	470.62	179.45	129.32	229.58	237.38	179.22	295.55		180.51	164.97	196.04	96.38	85.57	107.2	146.52	130.56	162.48		109.07	85.25	132.89	84.84	49.04	120.65		73.6
215		227.34	182.56	272.11	114.08	69.44	158.73	209.54	158.03	261.04		123.42	112.18	134.67	56.07	46.6	65.53	134.25	120.44	148.05		407.18	343.12	471.24	179.64	129.31	229.97	237.54	179.2	295.88		180.88	165.33	196.43	96.58	85.74	107.41	146.8	130.8	162.81		109.09	85.23	132.95	84.96	48.98	120.93		73.71
216		227.49	182.57	272.41	114.29	69.41	159.17	209.63	158	261.27		123.65	112.39	134.91	56.17	46.68	65.66	134.47	120.63	148.31		407.55	343.25	471.86	179.83	129.3	230.35	237.7	179.17	296.22		181.25	165.68	196.82	96.77	85.91	107.62	147.08	131.04	163.13		109.11	85.21	133.01	85.07	48.93	121.21		73.82
217		227.64	182.58	272.71	114.5	69.39	159.61	209.73	157.97	261.49		123.87	112.59	135.14	56.27	46.76	65.78	134.68	120.81	148.56		407.93	343.38	472.47	180.01	129.29	230.74	237.85	179.15	296.55		181.63	166.04	197.21	96.95	86.08	107.83	147.36	131.27	163.45		109.13	85.2	133.06	85.18	48.87	121.49		73.93
218		227.79	182.59	273	114.71	69.37	160.05	209.82	157.93	261.71		124.08	112.8	135.37	56.37	46.84	65.91	134.9	120.99	148.81		408.29	343.51	473.08	180.2	129.28	231.12	238	179.13	296.88		182	166.4	197.6	97.14	86.24	108.04	147.64	131.51	163.78		109.15	85.18	133.12	85.29	48.82	121.77		74.03
219		227.94	182.6	273.29	114.92	69.34	160.49	209.92	157.9	261.93		124.3	113.01	135.59	56.47	46.91	66.04	135.12	121.16	149.07		408.66	343.63	473.68	180.38	129.26	231.5	238.15	179.11	297.2		182.37	166.75	197.99	97.33	86.41	108.25	147.92	131.75	164.1		109.17	85.17	133.17	85.4	48.76	122.04		74.14
220		228.09	182.6	273.57	115.12	69.32	160.93	210.01	157.87	262.14		124.52	113.22	135.82	56.58	46.99	66.16	135.33	121.34	149.32		409.01	343.75	474.28	180.56	129.25	231.87	238.3	179.08	297.52		182.74	167.1	198.37	97.52	86.57	108.46	148.2	131.98	164.42		109.19	85.15	133.22	85.51	48.71	122.32		74.24
221		228.23	182.61	273.85	115.33	69.29	161.37	210.1	157.84	262.36		124.74	113.42	136.05	56.68	47.07	66.28	135.54	121.52	149.57		409.37	343.87	474.87	180.74	129.23	232.25	238.45	179.06	297.84		183.11	167.46	198.76	97.7	86.74	108.67	148.48	132.21	164.74		109.21	85.13	133.28	85.62	48.65	122.59		74.35
222		228.37	182.61	274.13	115.53	69.26	161.8	210.19	157.8	262.57		124.95	113.63	136.28	56.78	47.14	66.41	135.76	121.69	149.82		409.72	343.99	475.45	180.91	129.21	232.62	238.59	179.03	298.15		183.47	167.81	199.14	97.89	86.9	108.88	148.75	132.44	165.06		109.22	85.12	133.33	85.73	48.6	122.86		74.45
223		228.51	182.61	274.41	115.73	69.23	162.23	210.27	157.77	262.77		125.16	113.83	136.5	56.88	47.22	66.53	135.97	121.86	150.07		410.07	344.1	476.03	181.09	129.2	232.98	238.74	179.01	298.46		183.84	168.16	199.52	98.07	87.06	109.08	149.03	132.67	165.38		109.24	85.1	133.38	85.83	48.54	123.13		74.56
224		228.65	182.62	274.68	115.93	69.2	162.66	210.36	157.74	262.98		125.38	114.03	136.72	56.97	47.29	66.66	136.18	122.04	150.32		410.41	344.21	476.61	181.26	129.18	233.35	238.88	178.98	298.77		184.2	168.5	199.9	98.26	87.22	109.29	149.3	132.9	165.69		109.26	85.09	133.43	85.94	48.48	123.4		74.66
225		228.79	182.62	274.96	116.13	69.17	163.09	210.44	157.71	263.18		125.59	114.23	136.95	57.07	47.37	66.78	136.39	122.21	150.57		410.75	344.32	477.18	181.43	129.16	233.71	239.02	178.96	299.08		184.56	168.85	200.28	98.44	87.38	109.5	149.57	133.13	166.01		109.28	85.07	133.48	86.04	48.42	123.67		74.77
226		228.92	182.62	275.22	116.33	69.14	163.52	210.53	157.67	263.38		125.8	114.43	137.17	57.17	47.44	66.9	136.6	122.38	150.82		411.09	344.43	477.75	181.6	129.14	234.07	239.15	178.93	299.38		184.93	169.2	200.65	98.62	87.54	109.7	149.84	133.36	166.33		109.29	85.06	133.53	86.15	48.37	123.93		74.87
227		229.05	182.62	275.49	116.53	69.11	163.95	210.61	157.64	263.58		126.01	114.63	137.39	57.27	47.51	67.03	136.81	122.55	151.07		411.42	344.53	478.31	181.77	129.12	234.43	239.29	178.9	299.68		185.29	169.54	201.03	98.8	87.7	109.91	150.11	133.58	166.64		109.31	85.04	133.57	86.25	48.31	124.2		74.97
228		229.19	182.62	275.75	116.72	69.07	164.38	210.69	157.61	263.77		126.22	114.83	137.61	57.37	47.58	67.15	137.01	122.71	151.31		411.75	344.63	478.86	181.94	129.09	234.78	239.42	178.87	299.97		185.65	169.88	201.41	98.98	87.85	110.11	150.38	133.81	166.96		109.32	85.03	133.62	86.35	48.25	124.46		75.08
229		229.31	182.62	276.01	116.92	69.04	164.8	210.77	157.57	263.97		126.43	115.03	137.83	57.46	47.66	67.27	137.22	122.88	151.56		412.07	344.73	479.41	182.1	129.07	235.13	239.55	178.85	300.26		186	170.23	201.78	99.16	88.01	110.31	150.65	134.03	167.27		109.34	85.01	133.66	86.46	48.19	124.72		75.18
230		229.44	182.62	276.27	117.11	69	165.23	210.85	157.54	264.16		126.64	115.23	138.05	57.56	47.73	67.4	137.42	123.04	151.8		412.39	344.82	479.96	182.26	129.05	235.48	239.68	178.82	300.55		186.36	170.57	202.15	99.34	88.17	110.51	150.92	134.25	167.58		109.35	85	133.71	86.56	48.13	124.98		75.28
231		229.57	182.61	276.52	117.31	68.96	165.65	210.92	157.51	264.34		126.85	115.43	138.27	57.66	47.8	67.52	137.63	123.21	152.05		412.71	344.92	480.5	182.43	129.02	235.83	239.81	178.79	300.84		186.72	170.91	202.52	99.52	88.32	110.72	151.18	134.47	167.9		109.37	84.99	133.75	86.66	48.07	125.24		75.38
232		229.69	182.61	276.77	117.5	68.93	166.07	211	157.47	264.53		127.05	115.62	138.49	57.75	47.87	67.64	137.83	123.37	152.29		413.02	345.01	481.04	182.58	129	236.17	239.94	178.76	301.12		187.07	171.25	202.89	99.7	88.47	110.92	151.45	134.69	168.21		109.38	84.97	133.8	86.76	48.01	125.5		75.48
233		229.81	182.61	277.02	117.69	68.89	166.49	211.08	157.44	264.71		127.26	115.82	138.71	57.85	47.94	67.76	138.03	123.53	152.53		413.33	345.1	481.57	182.74	128.97	236.51	240.06	178.73	301.4		187.42	171.59	203.26	99.87	88.63	111.12	151.71	134.91	168.52		109.4	84.96	133.84	86.85	47.95	125.76		75.58
234		229.94	182.6	277.27	117.88	68.85	166.91	211.15	157.41	264.89		127.47	116.01	138.92	57.95	48.01	67.88	138.23	123.69	152.78		413.64	345.19	482.09	182.9	128.95	236.85	240.19	178.7	301.67		187.78	171.92	203.63	100.05	88.78	111.32	151.98	135.13	168.83		109.41	84.94	133.88	86.95	47.89	126.02		75.69
235		230.05	182.6	277.51	118.06	68.81	167.32	211.22	157.37	265.07		127.67	116.2	139.14	58.04	48.08	68	138.43	123.85	153.02		413.94	345.27	482.62	183.05	128.92	237.18	240.31	178.67	301.95		188.13	172.26	204	100.22	88.93	111.51	152.24	135.34	169.14		109.43	84.93	133.92	87.05	47.83	126.27		75.79
236		230.17	182.59	277.75	118.25	68.76	167.74	211.29	157.34	265.25		127.87	116.39	139.35	58.14	48.15	68.12	138.63	124.01	153.26		414.24	345.35	483.13	183.21	128.89	237.52	240.43	178.64	302.22		188.48	172.59	204.36	100.4	89.08	111.71	152.5	135.56	169.44		109.44	84.92	133.96	87.14	47.76	126.52		75.89
237		230.29	182.58	277.99	118.44	68.72	168.15	211.36	157.3	265.42		128.08	116.59	139.57	58.23	48.22	68.25	138.83	124.17	153.5		414.54	345.43	483.65	183.36	128.87	237.85	240.55	178.6	302.49		188.83	172.93	204.73	100.57	89.23	111.91	152.76	135.77	169.75		109.45	84.9	134	87.24	47.7	126.78		75.98
238		230.4	182.58	278.23	118.62	68.68	168.56	211.43	157.27	265.59		128.28	116.78	139.78	58.33	48.28	68.37	139.03	124.32	153.74		414.83	345.51	484.15	183.51	128.84	238.18	240.66	178.57	302.75		189.18	173.26	205.09	100.74	89.38	112.11	153.02	135.98	170.06		109.46	84.89	134.04	87.33	47.64	127.03		76.08
239		230.52	182.57	278.46	118.8	68.63	168.97	211.5	157.24	265.76		128.48	116.97	139.99	58.42	48.35	68.49	139.23	124.48	153.97		415.12	345.59	484.66	183.65	128.81	238.5	240.78	178.54	303.01		189.52	173.59	205.46	100.91	89.52	112.3	153.28	136.19	170.36		109.48	84.88	134.08	87.43	47.58	127.28		76.18
240		230.63	182.56	278.69	118.99	68.59	169.38	211.57	157.2	265.93		128.68	117.16	140.2	58.51	48.42	68.61	139.42	124.63	154.21		415.41	345.66	485.16	183.8	128.78	238.83	240.89	178.51	303.27		189.87	173.92	205.82	101.08	89.67	112.5	153.54	136.41	170.67		109.49	84.86	134.11	87.52	47.51	127.53		76.28
241		230.74	182.55	278.92	119.17	68.54	169.79	211.63	157.17	266.1		128.88	117.34	140.41	58.61	48.49	68.73	139.62	124.79	154.45		415.69	345.74	485.65	183.95	128.75	239.15	241	178.48	303.53		190.21	174.25	206.18	101.26	89.82	112.69	153.79	136.61	170.97		109.5	84.85	134.15	87.61	47.45	127.77		76.38
242		230.85	182.55	279.15	119.35	68.5	170.2	211.7	157.14	266.26		129.08	117.53	140.62	58.7	48.55	68.85	139.81	124.94	154.69		415.98	345.81	486.14	184.09	128.72	239.46	241.11	178.44	303.79		190.56	174.58	206.54	101.42	89.96	112.89	154.05	136.82	171.28		109.51	84.84	134.19	87.7	47.39	128.02		76.48
243		230.95	182.54	279.37	119.53	68.45	170.6	211.76	157.1	266.42		129.28	117.72	140.83	58.79	48.62	68.96	140	125.09	154.92		416.25	345.88	486.63	184.23	128.68	239.78	241.22	178.41	304.04		190.9	174.91	206.9	101.59	90.1	113.08	154.31	137.03	171.58		109.52	84.83	134.22	87.79	47.32	128.26		76.57
244		231.06	182.53	279.59	119.7	68.4	171.01	211.82	157.07	266.58		129.47	117.9	141.04	58.88	48.68	69.08	140.2	125.24	155.16		416.53	345.95	487.11	184.37	128.65	240.09	241.33	178.38	304.29		191.24	175.23	207.25	101.76	90.25	113.28	154.56	137.24	171.88		109.54	84.81	134.26	87.88	47.26	128.51		76.67
245		231.16	182.52	279.81	119.88	68.35	171.41	211.89	157.04	266.74		129.67	118.09	141.25	58.97	48.75	69.2	140.39	125.38	155.39		416.8	346.01	487.59	184.51	128.62	240.4	241.44	178.34	304.53		191.58	175.56	207.61	101.93	90.39	113.47	154.81	137.44	172.18		109.55	84.8	134.29	87.97	47.2	128.75		76.78
246		231.27	182.51	280.03	120.06	68.3	171.81	211.95	157	266.89		129.87	118.27	141.46	59.07	48.81	69.32	140.58	125.53	155.62		417.07	346.08	488.06	184.65	128.59	240.71	241.54	178.31	304.77		191.92	175.88	207.96	102.1	90.53	113.66	155.06	137.64	172.49		109.56	84.79	134.33	88.06	47.13	128.99		76.87
247		231.37	182.49	280.24	120.23	68.25	172.21	212.01	156.97	267.05		130.06	118.46	141.66	59.16	48.87	69.44	140.77	125.68	155.86		417.33	346.14	488.53	184.79	128.55	241.02	241.65	178.28	305.02		192.26	176.2	208.32	102.26	90.67	113.85	155.32	137.85	172.79		109.57	84.78	134.36	88.15	47.07	129.23		76.96
248		231.47	182.48	280.45	120.4	68.2	172.61	212.07	156.94	267.2		130.25	118.64	141.87	59.25	48.94	69.56	140.96	125.82	156.09		417.59	346.2	488.99	184.92	128.52	241.32	241.75	178.24	305.25		192.6	176.53	208.67	102.43	90.81	114.04	155.57	138.05	173.08		109.58	84.77	134.39	88.24	47	129.47		77.06
249		231.57	182.47	280.66	120.58	68.15	173.01	212.13	156.91	267.35		130.45	118.82	142.08	59.34	49	69.68	141.14	125.97	156.32		417.85	346.26	489.45	185.05	128.49	241.62	241.85	178.21	305.49		192.94	176.85	209.02	102.59	90.95	114.23	155.82	138.25	173.38		109.59	84.75	134.42	88.32	46.94	129.71		77.15
250		231.67	182.46	280.87	120.75	68.09	173.4	212.18	156.87	267.49		130.64	119	142.28	59.43	49.06	69.79	141.33	126.11	156.55		418.11	346.31	489.91	185.19	128.45	241.92	241.95	178.17	305.72		193.27	177.17	209.38	102.75	91.09	114.42	156.06	138.45	173.68		109.6	84.74	134.45	88.41	46.87	129.94		77.25
251												130.83	119.18	142.48	59.52	49.12	69.91	141.52	126.25	156.78		418.36	346.37	490.36	185.32	128.42	242.22	242.05	178.14	305.95		193.61	177.49	209.73	102.92	91.23	114.61	156.31	138.64	173.98		109.61	84.73	134.48	88.49	46.81	130.18		77.34
252												131.02	119.36	142.69	59.61	49.19	70.03	141.7	126.39	157.01		418.61	346.42	490.81	185.45	128.38	242.51	242.14	178.1	306.18		193.94	177.81	210.08	103.08	91.36	114.8	156.56	138.84	174.27		109.62	84.72	134.51	88.58	46.74	130.41		77.44
253												131.22	119.54	142.89	59.7	49.25	70.14	141.89	126.53	157.24		418.86	346.48	491.25	185.58	128.34	242.81	242.24	178.07	306.41		194.27	178.12	210.42	103.24	91.5	114.99	156.8	139.04	174.57		109.63	84.71	134.54	88.66	46.68	130.64		77.53
254												131.41	119.72	143.09	59.78	49.31	70.26	142.07	126.67	157.47		419.11	346.53	491.69	185.7	128.31	243.1	242.33	178.03	306.63		194.61	178.44	210.77	103.4	91.63	115.17	157.05	139.23	174.87		109.64	84.7	134.57	88.74	46.61	130.88		77.63
255												131.6	119.9	143.29	59.87	49.37	70.38	142.25	126.81	157.69		419.35	346.58	492.13	185.83	128.27	243.39	242.43	178	306.85		194.94	178.76	211.12	103.56	91.77	115.36	157.29	139.43	175.16		109.65	84.69	134.6	88.83	46.55	131.11		77.72
256												131.78	120.07	143.5	59.96	49.43	70.49	142.43	126.94	157.92		419.59	346.62	492.56	185.95	128.23	243.67	242.52	177.96	307.07		195.27	179.07	211.46	103.72	91.9	115.55	157.54	139.62	175.45		109.65	84.68	134.63	88.91	46.48	131.34		77.81
257												131.97	120.25	143.7	60.05	49.49	70.61	142.61	127.08	158.15		419.83	346.67	492.98	186.08	128.2	243.95	242.61	177.93	307.29		195.6	179.38	211.81	103.88	92.03	115.73	157.78	139.81	175.75		109.66	84.67	134.66	88.99	46.41	131.56		77.91
258												132.16	120.42	143.9	60.14	49.54	70.73	142.79	127.21	158.37		420.06	346.72	493.41	186.2	128.16	244.24	242.7	177.89	307.5		195.92	179.7	212.15	104.04	92.16	115.92	158.02	140	176.04		109.67	84.66	134.68	89.07	46.35	131.79		78
259												132.35	120.6	144.09	60.22	49.6	70.84	142.97	127.35	158.6		420.29	346.76	493.83	186.32	128.12	244.51	242.78	177.86	307.71		196.25	180.01	212.49	104.2	92.29	116.1	158.26	140.19	176.33		109.68	84.65	134.71	89.15	46.28	132.02		78.09
260												132.53	120.77	144.29	60.31	49.66	70.96	143.15	127.48	158.82		420.52	346.8	494.25	186.44	128.08	244.79	242.87	177.82	307.92		196.58	180.32	212.84	104.35	92.42	116.28	158.5	140.38	176.62		109.69	84.64	134.74	89.23	46.21	132.24		78.19
261												132.72	120.95	144.49	60.4	49.72	71.07	143.33	127.61	159.04		420.75	346.84	494.66	186.55	128.04	245.07	242.96	177.79	308.13		196.9	180.63	213.18	104.51	92.55	116.47	158.74	140.57	176.91		109.69	84.63	134.76	89.31	46.15	132.46		78.28
262												132.9	121.12	144.69	60.48	49.78	71.19	143.51	127.74	159.27		420.97	346.88	495.07	186.67	128	245.34	243.04	177.75	308.33		197.23	180.94	213.52	104.66	92.68	116.65	158.98	140.75	177.2		109.7	84.62	134.79	89.38	46.08	132.69		78.37
263												133.09	121.29	144.88	60.57	49.83	71.3	143.68	127.87	159.49		421.2	346.92	495.47	186.79	127.96	245.61	243.13	177.72	308.54		197.55	181.25	213.86	104.82	92.81	116.83	159.21	140.94	177.49		109.71	84.61	134.81	89.46	46.01	132.91		78.46
264												133.27	121.46	145.08	60.65	49.89	71.42	143.86	128	159.71		421.42	346.96	495.87	186.9	127.92	245.88	243.21	177.68	308.74		197.87	181.55	214.19	104.97	92.93	117.01	159.45	141.12	177.78		109.72	84.6	134.84	89.54	45.95	133.13		78.55
265												133.45	121.63	145.28	60.74	49.94	71.53	144.03	128.13	159.93		421.63	347	496.27	187.01	127.88	246.14	243.29	177.64	308.93		198.2	181.86	214.53	105.13	93.06	117.19	159.68	141.3	178.06		109.72	84.59	134.86	89.61	45.88	133.35		78.64
266												133.64	121.8	145.47	60.82	50	71.65	144.2	128.25	160.15		421.85	347.03	496.66	187.13	127.84	246.41	243.37	177.61	309.13		198.52	182.17	214.87	105.28	93.18	117.37	159.92	141.49	178.35		109.73	84.58	134.88	89.69	45.81	133.56		78.73
267												133.82	121.97	145.66	60.91	50.05	71.76	144.38	128.38	160.37		422.06	347.06	497.06	187.24	127.8	246.67	243.45	177.57	309.32		198.84	182.47	215.2	105.43	93.31	117.55	160.15	141.67	178.64		109.74	84.57	134.91	89.76	45.75	133.78		78.83
268												134	122.14	145.86	60.99	50.11	71.87	144.55	128.51	160.59		422.27	347.1	497.44	187.35	127.76	246.93	243.53	177.54	309.52		199.16	182.77	215.54	105.58	93.43	117.73	160.38	141.85	178.92		109.75	84.56	134.93	89.84	45.68	134		78.92
269												134.18	122.31	146.05	61.08	50.16	71.99	144.72	128.63	160.81		422.48	347.13	497.83	187.46	127.72	247.19	243.6	177.5	309.71		199.47	183.08	215.87	105.73	93.55	117.91	160.62	142.03	179.21		109.75	84.55	134.95	89.91	45.61	134.21		79.01
270												134.36	122.47	146.24	61.16	50.22	72.1	144.89	128.75	161.03		422.68	347.16	498.21	187.56	127.68	247.44	243.68	177.47	309.89		199.79	183.38	216.2	105.88	93.68	118.09	160.85	142.2	179.49		109.76	84.54	134.97	89.98	45.54	134.42		79.1
271												134.54	122.64	146.44	61.24	50.27	72.21	145.06	128.87	161.24		422.88	347.19	498.58	187.67	127.64	247.7	243.76	177.43	310.08		200.11	183.68	216.54	106.03	93.8	118.27	161.08	142.38	179.77		109.76	84.54	134.99	90.06	45.48	134.64		79.18
272												134.72	122.8	146.63	61.32	50.32	72.33	145.23	128.99	161.46		423.09	347.21	498.96	187.77	127.6	247.95	243.83	177.39	310.26		200.42	183.98	216.87	106.18	93.92	118.45	161.31	142.56	180.05		109.77	84.53	135.01	90.13	45.41	134.85		79.27
273												134.89	122.97	146.82	61.41	50.37	72.44	145.4	129.11	161.68		423.28	347.24	499.33	187.88	127.56	248.2	243.9	177.36	310.45		200.74	184.28	217.2	106.33	94.04	118.62	161.53	142.73	180.34		109.78	84.52	135.04	90.2	45.34	135.06		79.36
274												135.07	123.13	147.01	61.49	50.43	72.55	145.56	129.23	161.89		423.48	347.27	499.69	187.98	127.51	248.45	243.97	177.32	310.63		201.05	184.58	217.53	106.48	94.16	118.8	161.76	142.91	180.62		109.78	84.51	135.06	90.27	45.27	135.27		79.45
275												135.25	123.3	147.2	61.57	50.48	72.67	145.73	129.35	162.11		423.67	347.29	500.05	188.08	127.47	248.69	244.05	177.29	310.8		201.37	184.88	217.86	106.62	94.27	118.97	161.99	143.08	180.9		109.79	84.5	135.08	90.34	45.21	135.47		79.54
276												135.42	123.46	147.39	61.65	50.53	72.78	145.89	129.47	162.32		423.87	347.32	500.41	188.18	127.43	248.94	244.12	177.25	310.98		201.68	185.17	218.18	106.77	94.39	119.15	162.21	143.25	181.18		109.79	84.49	135.09	90.41	45.14	135.68		79.63
277												135.6	123.62	147.58	61.73	50.58	72.89	146.06	129.58	162.53		424.05	347.34	500.77	188.28	127.39	249.18	244.18	177.22	311.15		201.99	185.47	218.51	106.91	94.51	119.32	162.44	143.42	181.46		109.8	84.49	135.11	90.48	45.07	135.88		79.72
278												135.78	123.79	147.77	61.82	50.63	73	146.22	129.7	162.75		424.24	347.36	501.12	188.38	127.35	249.42	244.25	177.18	311.33		202.3	185.77	218.84	107.06	94.62	119.5	162.66	143.59	181.74		109.81	84.48	135.13	90.55	45	136.09		79.8
279												135.95	123.95	147.95	61.9	50.68	73.11	146.39	129.81	162.96		424.43	347.38	501.47	188.48	127.3	249.66	244.32	177.15	311.5		202.61	186.06	219.16	107.2	94.74	119.67	162.89	143.76	182.01		109.81	84.47	135.15	90.61	44.94	136.29		79.89
280												136.12	124.11	148.14	61.98	50.73	73.22	146.55	129.93	163.17		424.61	347.4	501.82	188.58	127.26	249.9	244.39	177.11	311.66		202.92	186.35	219.49	107.35	94.85	119.84	163.11	143.93	182.29		109.82	84.46	135.17	90.68	44.87	136.49		79.98
281												136.3	124.27	148.33	62.06	50.78	73.34	146.71	130.04	163.38		424.79	347.42	502.16	188.67	127.22	250.13	244.45	177.07	311.83		203.23	186.65	219.81	107.49	94.96	120.02	163.33	144.09	182.57		109.82	84.46	135.19	90.75	44.8	136.7		80.07
282												136.47	124.43	148.51	62.14	50.83	73.45	146.87	130.15	163.59		424.97	347.44	502.5	188.77	127.17	250.36	244.52	177.04	312		203.54	186.94	220.14	107.63	95.08	120.19	163.55	144.26	182.84		109.83	84.45	135.2	90.81	44.73	136.9		80.15
283												136.64	124.59	148.7	62.22	50.87	73.56	147.03	130.26	163.8		425.15	347.46	502.84	188.86	127.13	250.59	244.58	177	312.16		203.84	187.23	220.46	107.77	95.19	120.36	163.77	144.43	183.12		109.83	84.44	135.22	90.88	44.66	137.09		80.24
284												136.83	124.76	148.9	62.29	50.92	73.67	147.19	130.37	164.01		425.32	347.47	503.18	188.96	127.09	250.82	244.64	176.97	312.32		204.15	187.52	220.78	107.92	95.3	120.53	163.99	144.59	183.39		109.84	84.43	135.24	90.94	44.6	137.29		80.33
285												136.99	124.9	149.07	62.37	50.97	73.78	147.35	130.48	164.22		425.5	347.49	503.51	189.05	127.04	251.05	244.71	176.93	312.48		204.46	187.81	221.1	108.06	95.41	120.7	164.21	144.75	183.67		109.84	84.43	135.25	91.01	44.53	137.49		80.41
286												137.16	125.06	149.26	62.45	51.02	73.89	147.51	130.59	164.43		425.67	347.5	503.84	189.14	127	251.28	244.77	176.9	312.64		204.76	188.1	221.42	108.2	95.52	120.87	164.43	144.91	183.94		109.84	84.42	135.27	91.07	44.46	137.69		80.5
287												137.33	125.21	149.44	62.53	51.06	74	147.67	130.7	164.64		425.84	347.52	504.16	189.23	126.96	251.5	244.83	176.86	312.79		205.07	188.39	221.74	108.33	95.63	121.04	164.65	145.08	184.21		109.85	84.41	135.29	91.14	44.39	137.88		80.58
288												137.5	125.37	149.62	62.61	51.11	74.11	147.82	130.8	164.84		426.01	347.53	504.48	189.32	126.91	251.72	244.89	176.83	312.95		205.37	188.68	222.06	108.47	95.74	121.21	164.86	145.24	184.49		109.85	84.41	135.3	91.2	44.33	138.07		80.67
289												137.67	125.53	149.81	62.69	51.16	74.22	147.98	130.91	165.05		426.17	347.54	504.8	189.41	126.87	251.94	244.95	176.8	313.1		205.67	188.96	222.38	108.61	95.84	121.38	165.08	145.4	184.76		109.86	84.4	135.32	91.26	44.26	138.27		80.75
290												137.83	125.68	149.99	62.76	51.2	74.33	148.13	131.01	165.25		426.34	347.56	505.12	189.49	126.83	252.16	245.01	176.76	313.25		205.97	189.25	222.7	108.75	95.95	121.55	165.29	145.55	185.03		109.86	84.39	135.33	91.32	44.19	138.46		80.84
291												138	125.83	150.17	62.84	51.25	74.44	148.29	131.12	165.46		426.5	347.57	505.43	189.58	126.78	252.38	245.06	176.73	313.4		206.27	189.53	223.01	108.89	96.06	121.71	165.5	145.71	185.3		109.87	84.39	135.35	91.39	44.12	138.65		80.92
292												138.17	125.99	150.35	62.92	51.29	74.54	148.44	131.22	165.66		426.66	347.58	505.74	189.67	126.74	252.59	245.12	176.69	313.55		206.57	189.82	223.33	109.02	96.16	121.88	165.72	145.87	185.57		109.87	84.38	135.36	91.45	44.06	138.84		81.01
293												138.34	126.14	150.53	62.99	51.34	74.65	148.59	131.32	165.87		426.82	347.59	506.05	189.75	126.69	252.81	245.18	176.66	313.69		206.87	190.1	223.64	109.16	96.27	122.05	165.93	146.02	185.84		109.87	84.37	135.38	91.51	43.99	139.03		81.09
294												138.5	126.29	150.71	63.07	51.38	74.76	148.75	131.42	166.07		426.97	347.6	506.35	189.83	126.65	253.02	245.23	176.62	313.84		207.17	190.39	223.96	109.29	96.37	122.21	166.14	146.18	186.11		109.88	84.37	135.39	91.57	43.92	139.21		81.17
295												138.67	126.44	150.89	63.15	51.42	74.87	148.9	131.52	166.27		427.13	347.6	506.66	189.92	126.61	253.23	245.28	176.59	313.98		207.47	190.67	224.27	109.43	96.47	122.38	166.35	146.33	186.37		109.88	84.36	135.4	91.63	43.85	139.4		81.26
296												138.84	126.6	151.07	63.22	51.47	74.98	149.05	131.62	166.48		427.28	347.61	506.95	190	126.56	253.44	245.34	176.56	314.12		207.77	190.95	224.59	109.56	96.58	122.54	166.56	146.48	186.64		109.89	84.35	135.42	91.69	43.79	139.59		81.34
297												139	126.75	151.25	63.3	51.51	75.09	149.2	131.72	166.68		427.43	347.62	507.25	190.08	126.52	253.64	245.39	176.52	314.26		208.06	191.23	224.9	109.69	96.68	122.71	166.77	146.64	186.91		109.89	84.35	135.43	91.75	43.72	139.77		81.42
298												139.16	126.9	151.43	63.37	51.55	75.2	149.35	131.82	166.88		427.58	347.62	507.54	190.16	126.47	253.85	245.44	176.49	314.4		208.36	191.51	225.21	109.83	96.78	122.87	166.98	146.79	187.17		109.89	84.34	135.44	91.8	43.65	139.95		81.51
299												139.33	127.04	151.61	63.45	51.59	75.3	149.5	131.92	167.08		427.73	347.63	507.84	190.24	126.43	254.05	245.5	176.46	314.53		208.66	191.79	225.52	109.96	96.88	123.04	167.19	146.94	187.44		109.9	84.34	135.46	91.86	43.59	140.14		81.59
300												139.49	127.19	151.79	63.52	51.63	75.41	149.64	132.01	167.28		427.88	347.63	508.12	190.32	126.39	254.25	245.55	176.42	314.67		208.95	192.07	225.83	110.09	96.98	123.2	167.39	147.09	187.7		109.9	84.33	135.47	91.92	43.52	140.32		81.67
301												139.65	127.34	151.97	63.6	51.68	75.52	149.79	132.11	167.48		428.02	347.64	508.41	190.4	126.34	254.45	245.6	176.39	314.8		209.24	192.35	226.14	110.22	97.08	123.36	167.6	147.23	187.97		109.9	84.33	135.48	91.97	43.45	140.5		81.75
302												139.82	127.49	152.15	63.67	51.72	75.62	149.94	132.2	167.68		428.17	347.64	508.69	190.47	126.3	254.65	245.65	176.36	314.94		209.54	192.62	226.45	110.35	97.18	123.53	167.81	147.38	188.23		109.91	84.32	135.49	92.03	43.38	140.68		81.84
303												139.98	127.64	152.32	63.74	51.76	75.73	150.08	132.3	167.87		428.31	347.65	508.97	190.55	126.25	254.85	245.69	176.32	315.07		209.83	192.9	226.76	110.48	97.27	123.69	168.01	147.53	188.49		109.91	84.32	135.5	92.09	43.32	140.86		81.92
304												140.14	127.78	152.5	63.82	51.8	75.84	150.23	132.39	168.07		428.45	347.65	509.25	190.63	126.21	255.04	245.74	176.29	315.19		210.12	193.18	227.07	110.61	97.37	123.85	168.21	147.67	188.76		109.91	84.31	135.52	92.14	43.25	141.03		82
305												140.3	127.93	152.67	63.89	51.84	75.94	150.37	132.48	168.27		428.59	347.65	509.53	190.7	126.16	255.24	245.79	176.26	315.32		210.41	193.45	227.37	110.74	97.47	124.01	168.42	147.82	189.02		109.92	84.3	135.53	92.2	43.18	141.21		82.08
306												140.46	128.07	152.85	63.96	51.88	76.05	150.52	132.57	168.47		428.72	347.65	509.8	190.77	126.12	255.43	245.84	176.23	315.45		210.7	193.73	227.68	110.87	97.56	124.17	168.62	147.96	189.28		109.92	84.3	135.54	92.25	43.12	141.39		82.16
307												140.62	128.22	153.03	64.04	51.92	76.16	150.66	132.66	168.66		428.86	347.65	510.07	190.85	126.08	255.62	245.88	176.19	315.57		210.99	194	227.99	110.99	97.66	124.33	168.82	148.1	189.54		109.92	84.29	135.55	92.31	43.05	141.56		82.24
308												140.78	128.36	153.2	64.11	51.96	76.26	150.8	132.75	168.86		428.99	347.65	510.34	190.92	126.03	255.81	245.93	176.16	315.7		211.28	194.27	228.29	111.12	97.75	124.49	169.02	148.25	189.8		109.92	84.29	135.56	92.36	42.98	141.73		82.32
309												140.94	128.51	153.37	64.18	51.99	76.37	150.95	132.84	169.05		429.13	347.65	510.6	190.99	125.99	256	245.97	176.13	315.82		211.57	194.55	228.59	111.25	97.85	124.65	169.22	148.39	190.06		109.93	84.28	135.57	92.41	42.92	141.91		82.4
310												141.1	128.65	153.55	64.25	52.03	76.47	151.09	132.93	169.25		429.26	347.65	510.86	191.06	125.94	256.18	246.02	176.1	315.94		211.86	194.82	228.9	111.37	97.94	124.81	169.42	148.53	190.32		109.93	84.28	135.58	92.47	42.85	142.08		82.48
311												141.26	128.79	153.72	64.32	52.07	76.58	151.23	133.02	169.44		429.39	347.65	511.12	191.13	125.9	256.37	246.06	176.07	316.06		212.15	195.09	229.2	111.5	98.03	124.97	169.62	148.67	190.57		109.93	84.27	135.59	92.52	42.79	142.25		82.56
312												141.42	128.94	153.9	64.4	52.11	76.69	151.37	133.11	169.63		429.52	347.65	511.38	191.2	125.86	256.55	246.11	176.03	316.18		212.43	195.36	229.5	111.62	98.12	125.13	169.82	148.8	190.83		109.94	84.27	135.6	92.57	42.72	142.42		82.64
313												141.57	129.08	154.07	64.47	52.14	76.79	151.51	133.19	169.82		429.64	347.65	511.64	191.27	125.81	256.73	246.15	176	316.3		212.72	195.63	229.81	111.75	98.21	125.28	170.02	148.94	191.09		109.94	84.27	135.61	92.62	42.65	142.59		82.72
314												141.73	129.22	154.24	64.54	52.18	76.9	151.65	133.28	170.02		429.77	347.65	511.89	191.34	125.77	256.91	246.19	175.97	316.41		213	195.9	230.11	111.87	98.3	125.44	170.21	149.08	191.35		109.94	84.26	135.62	92.67	42.59	142.76		82.8
315												141.89	129.36	154.41	64.61	52.22	77	151.79	133.36	170.21		429.89	347.64	512.14	191.41	125.73	257.09	246.23	175.94	316.53		213.29	196.17	230.41	112	98.39	125.6	170.41	149.21	191.6		109.94	84.26	135.63	92.72	42.52	142.92		82.88
316												142.04	129.5	154.58	64.68	52.25	77.1	151.92	133.45	170.4		430.01	347.64	512.39	191.47	125.68	257.27	246.27	175.91	316.64		213.57	196.43	230.71	112.12	98.48	125.75	170.6	149.35	191.86		109.95	84.25	135.64	92.77	42.46	143.09		82.96
317												142.2	129.64	154.76	64.75	52.29	77.21	152.06	133.53	170.59		430.14	347.64	512.63	191.54	125.64	257.44	246.31	175.88	316.75		213.86	196.7	231.01	112.24	98.57	125.91	170.8	149.48	192.11		109.95	84.25	135.65	92.82	42.39	143.25		83.04
318												142.35	129.78	154.93	64.82	52.32	77.31	152.2	133.61	170.78		430.26	347.63	512.88	191.61	125.59	257.62	246.35	175.85	316.86		214.14	196.97	231.31	112.36	98.66	126.06	170.99	149.62	192.36		109.95	84.24	135.66	92.87	42.33	143.42		83.11
319												142.51	129.91	155.1	64.89	52.36	77.42	152.33	133.69	170.97		430.37	347.63	513.12	191.67	125.55	257.79	246.39	175.82	316.97		214.42	197.23	231.61	112.48	98.75	126.22	171.18	149.75	192.62		109.95	84.24	135.67	92.92	42.26	143.58		83.19
320												142.66	130.05	155.27	64.96	52.39	77.52	152.47	133.78	171.16		430.49	347.62	513.36	191.73	125.51	257.96	246.43	175.79	317.08		214.7	197.5	231.9	112.6	98.83	126.37	171.38	149.88	192.87		109.95	84.24	135.67	92.97	42.2	143.74		83.27
321												142.81	130.19	155.44	65.03	52.43	77.62	152.6	133.86	171.35		430.61	347.62	513.6	191.8	125.46	258.13	246.47	175.76	317.18		214.98	197.76	232.2	112.72	98.92	126.53	171.57	150.01	193.12		109.96	84.23	135.68	93.02	42.13	143.91		83.35
322												142.97	130.33	155.61	65.09	52.46	77.73	152.73	133.94	171.53		430.72	347.61	513.83	191.86	125.42	258.3	246.51	175.73	317.29		215.26	198.03	232.5	112.84	99	126.68	171.76	150.14	193.37		109.96	84.23	135.69	93.07	42.07	144.07		83.42
323												143.12	130.46	155.77	65.16	52.5	77.83	152.87	134.01	171.72		430.84	347.61	514.06	191.92	125.38	258.47	246.55	175.7	317.39		215.54	198.29	232.79	112.96	99.09	126.83	171.95	150.27	193.63		109.96	84.22	135.7	93.11	42	144.23		83.5
324												143.27	130.6	155.94	65.23	52.53	77.93	153	134.09	171.91		430.95	347.6	514.29	191.98	125.33	258.63	246.58	175.67	317.5		215.82	198.55	233.09	113.08	99.17	126.99	172.14	150.4	193.88		109.96	84.22	135.71	93.16	41.94	144.39		83.58
325												143.42	130.73	156.11	65.3	52.56	78.04	153.13	134.17	172.09		431.06	347.59	514.52	192.04	125.29	258.8	246.62	175.64	317.6		216.1	198.82	233.38	113.2	99.26	127.14	172.33	150.53	194.13		109.97	84.22	135.71	93.21	41.87	144.54		83.65
326												143.57	130.87	156.28	65.37	52.59	78.14	153.26	134.25	172.28		431.17	347.59	514.75	192.1	125.25	258.96	246.66	175.61	317.7		216.38	199.08	233.68	113.31	99.34	127.29	172.51	150.65	194.37		109.97	84.21	135.72	93.25	41.81	144.7		83.73
327												143.72	131	156.45	65.43	52.63	78.24	153.39	134.32	172.46		431.28	347.58	514.97	192.16	125.21	259.12	246.69	175.58	317.8		216.66	199.34	233.97	113.43	99.42	127.44	172.7	150.78	194.62		109.97	84.21	135.73	93.3	41.74	144.86		83.81
328												143.87	131.14	156.61	65.5	52.66	78.34	153.52	134.4	172.65		431.38	347.57	515.19	192.22	125.16	259.28	246.73	175.55	317.9		216.93	199.6	234.27	113.55	99.5	127.59	172.89	150.91	194.87		109.97	84.2	135.74	93.35	41.68	145.01		83.88
329												144.02	131.27	156.78	65.57	52.69	78.45	153.65	134.47	172.83		431.49	347.57	515.41	192.28	125.12	259.44	246.76	175.52	318		217.21	199.86	234.56	113.66	99.58	127.74	173.07	151.03	195.12		109.97	84.2	135.74	93.39	41.62	145.17		83.96
330												144.17	131.4	156.95	65.63	52.72	78.55	153.78	134.55	173.01		431.59	347.56	515.63	192.34	125.08	259.6	246.79	175.49	318.09		217.48	200.12	234.85	113.78	99.66	127.89	173.26	151.15	195.37		109.97	84.2	135.75	93.44	41.55	145.32		84.03
331												144.32	131.53	157.11	65.7	52.75	78.65	153.91	134.62	173.2		431.7	347.55	515.85	192.4	125.03	259.76	246.83	175.47	318.19		217.76	200.38	235.14	113.89	99.74	128.04	173.44	151.28	195.61		109.98	84.19	135.76	93.48	41.49	145.47		84.11
332												144.47	131.66	157.28	65.77	52.78	78.75	154.04	134.7	173.38		431.8	347.54	516.06	192.45	124.99	259.91	246.86	175.44	318.28		218.03	200.63	235.43	114.01	99.82	128.19	173.63	151.4	195.86		109.98	84.19	135.77	93.52	41.43	145.62		84.18
333												144.62	131.79	157.44	65.83	52.81	78.85	154.16	134.77	173.56		431.9	347.53	516.27	192.51	124.95	260.07	246.89	175.41	318.38		218.31	200.89	235.72	114.12	99.9	128.34	173.81	151.52	196.1		109.98	84.19	135.77	93.57	41.36	145.77		84.26
334												144.77	131.92	157.61	65.9	52.84	78.95	154.29	134.84	173.74		432	347.52	516.48	192.56	124.91	260.22	246.93	175.38	318.47		218.58	201.15	236.01	114.23	99.98	128.49	173.99	151.64	196.35		109.98	84.18	135.78	93.61	41.3	145.92		84.33
335												144.91	132.05	157.77	65.96	52.87	79.05	154.42	134.91	173.92		432.1	347.51	516.69	192.62	124.87	260.37	246.96	175.35	318.56		218.85	201.41	236.3	114.35	100.06	128.64	174.18	151.76	196.59		109.98	84.18	135.79	93.66	41.24	146.07		84.41
336												145.06	132.18	157.94	66.03	52.9	79.16	154.54	134.98	174.1		432.2	347.5	516.9	192.67	124.82	260.52	246.99	175.33	318.65		219.13	201.66	236.59	114.46	100.13	128.79	174.36	151.88	196.84		109.98	84.18	135.79	93.7	41.17	146.22		84.48
337												145.21	132.31	158.1	66.09	52.93	79.26	154.67	135.05	174.28		432.3	347.49	517.1	192.73	124.78	260.67	247.02	175.3	318.74		219.4	201.92	236.88	114.57	100.21	128.93	174.54	152	197.08		109.99	84.17	135.8	93.74	41.11	146.37		84.55
338												145.35	132.44	158.26	66.16	52.96	79.36	154.79	135.12	174.46		432.39	347.48	517.3	192.78	124.74	260.82	247.05	175.27	318.83		219.67	202.17	237.17	114.68	100.28	129.08	174.72	152.12	197.32		109.99	84.17	135.8	93.78	41.05	146.52		84.63
339												145.5	132.57	158.43	66.22	52.99	79.46	154.91	135.19	174.64		432.49	347.47	517.5	192.83	124.7	260.96	247.08	175.25	318.92		219.94	202.42	237.46	114.79	100.36	129.23	174.9	152.23	197.56		109.99	84.17	135.81	93.82	40.99	146.66		84.7
340												145.64	132.7	158.59	66.29	53.02	79.56	155.04	135.26	174.82		432.58	347.46	517.7	192.88	124.66	261.11	247.11	175.22	319		220.21	202.68	237.74	114.9	100.43	129.37	175.08	152.35	197.81		109.99	84.16	135.82	93.87	40.92	146.81		84.78
341												145.79	132.82	158.75	66.35	53.05	79.66	155.16	135.32	175		432.67	347.45	517.9	192.94	124.62	261.25	247.14	175.19	319.09		220.48	202.93	238.03	115.01	100.51	129.52	175.25	152.46	198.05		109.99	84.16	135.82	93.91	40.86	146.95		84.85
342												145.93	132.95	158.91	66.41	53.07	79.76	155.28	135.39	175.17		432.76	347.44	518.09	192.99	124.58	261.4	247.17	175.17	319.17		220.75	203.18	238.31	115.12	100.58	129.67	175.43	152.58	198.29		109.99	84.16	135.83	93.95	40.8	147.09		84.92
343												146.07	133.07	159.07	66.48	53.1	79.86	155.4	135.46	175.35		432.85	347.43	518.28	193.04	124.53	261.54	247.2	175.14	319.26		221.02	203.43	238.6	115.23	100.65	129.81	175.61	152.69	198.53		109.99	84.16	135.83	93.99	40.74	147.24		84.99
344												146.22	133.2	159.23	66.54	53.13	79.96	155.52	135.52	175.53		432.94	347.41	518.47	193.09	124.49	261.68	247.23	175.11	319.34		221.28	203.68	238.88	115.34	100.73	129.95	175.78	152.8	198.77		110	84.15	135.84	94.03	40.68	147.38		85.07
345												146.36	133.32	159.39	66.6	53.15	80.05	155.64	135.59	175.7		433.03	347.4	518.66	193.14	124.45	261.82	247.25	175.09	319.42		221.55	203.93	239.17	115.45	100.8	130.1	175.96	152.92	199		110	84.15	135.84	94.07	40.62	147.52		85.14
346												146.5	133.45	159.56	66.67	53.18	80.15	155.76	135.65	175.88		433.12	347.39	518.85	193.18	124.41	261.96	247.28	175.06	319.5		221.82	204.18	239.45	115.56	100.87	130.24	176.13	153.03	199.24		110	84.15	135.85	94.11	40.56	147.66		85.21
347												146.64	133.57	159.72	66.73	53.21	80.25	155.88	135.71	176.05		433.21	347.38	519.04	193.23	124.37	262.09	247.31	175.04	319.58		222.08	204.43	239.74	115.66	100.94	130.39	176.31	153.14	199.48		110	84.15	135.85	94.15	40.49	147.8		85.28
348												146.78	133.69	159.88	66.79	53.23	80.35	156	135.78	176.22		433.29	347.37	519.22	193.28	124.33	262.23	247.34	175.01	319.66		222.35	204.68	240.02	115.77	101.01	130.53	176.48	153.25	199.72		110	84.14	135.86	94.19	40.43	147.94		85.35
349												146.93	133.82	160.03	66.85	53.26	80.45	156.12	135.84	176.4		433.38	347.35	519.4	193.33	124.29	262.37	247.36	174.99	319.74		222.62	204.93	240.3	115.88	101.08	130.67	176.66	153.36	199.95		110	84.14	135.86	94.22	40.37	148.08		85.42
350												147.07	133.94	160.19	66.92	53.28	80.55	156.24	135.9	176.57		433.46	347.34	519.58	193.38	124.25	262.5	247.39	174.96	319.81		222.88	205.18	240.58	115.98	101.15	130.81	176.83	153.47	200.19		110	84.14	135.87	94.26	40.31	148.21		85.5
351												147.21	134.06	160.35	66.98	53.31	80.65	156.35	135.96	176.74		433.54	347.33	519.76	193.42	124.21	262.63	247.41	174.94	319.89		223.14	205.43	240.86	116.09	101.22	130.96	177	153.57	200.42		110	84.14	135.87	94.3	40.25	148.35		85.57
352												147.35	134.18	160.51	67.04	53.33	80.74	156.47	136.02	176.91		433.63	347.31	519.94	193.47	124.17	262.76	247.44	174.91	319.97		223.41	205.67	241.15	116.19	101.29	131.1	177.17	153.68	200.66		110.01	84.13	135.88	94.34	40.19	148.48		85.64
353												147.49	134.3	160.67	67.1	53.36	80.84	156.58	136.08	177.09		433.71	347.3	520.11	193.51	124.13	262.9	247.46	174.89	320.04		223.67	205.92	241.43	116.3	101.35	131.24	177.34	153.79	200.89		110.01	84.13	135.88	94.38	40.13	148.62		85.71
354												147.62	134.42	160.83	67.16	53.38	80.94	156.7	136.14	177.26		433.79	347.29	520.29	193.56	124.09	263.02	247.49	174.86	320.11		223.93	206.16	241.71	116.4	101.42	131.38	177.51	153.89	201.13		110.01	84.13	135.89	94.41	40.07	148.75		85.78
355												147.76	134.54	160.98	67.22	53.41	81.04	156.81	136.2	177.43		433.87	347.27	520.46	193.6	124.05	263.15	247.51	174.84	320.19		224.2	206.41	241.98	116.5	101.49	131.52	177.68	154	201.36		110.01	84.13	135.89	94.45	40.01	148.88		85.85
356												147.9	134.66	161.14	67.28	53.43	81.13	156.93	136.26	177.6		433.94	347.26	520.63	193.65	124.01	263.28	247.54	174.82	320.26		224.46	206.65	242.26	116.61	101.55	131.66	177.85	154.1	201.59		110.01	84.12	135.9	94.49	39.95	149.02		85.92
357												148.04	134.78	161.3	67.34	53.45	81.23	157.04	136.32	177.77		434.02	347.25	520.8	193.69	123.97	263.41	247.56	174.79	320.33		224.72	206.9	242.54	116.71	101.62	131.8	178.02	154.21	201.82		110.01	84.12	135.9	94.52	39.89	149.15		85.99
358												148.18	134.9	161.45	67.4	53.48	81.33	157.16	136.37	177.94		434.1	347.23	520.96	193.73	123.94	263.53	247.58	174.77	320.4		224.98	207.14	242.82	116.81	101.68	131.94	178.18	154.31	202.06		110.01	84.12	135.91	94.56	39.84	149.28		86.06
359												148.31	135.01	161.61	67.46	53.5	81.42	157.27	136.43	178.1		434.17	347.22	521.13	193.78	123.9	263.66	247.61	174.74	320.47		225.24	207.38	243.1	116.91	101.75	132.08	178.35	154.41	202.29		110.01	84.12	135.91	94.59	39.78	149.41		86.13
360												148.45	135.13	161.76	67.52	53.52	81.52	157.38	136.49	178.27		434.25	347.2	521.29	193.82	123.86	263.78	247.63	174.72	320.54		225.5	207.63	243.38	117.01	101.81	132.21	178.52	154.51	202.52		110.01	84.11	135.91	94.63	39.72	149.54		86.2
361												148.58	135.25	161.92	67.58	53.54	81.62	157.49	136.54	178.44		434.32	347.19	521.46	193.86	123.82	263.9	247.65	174.7	320.61		225.76	207.87	243.65	117.11	101.87	132.35	178.68	154.61	202.75		110.01	84.11	135.92	94.66	39.66	149.67		86.27
362												148.72	135.36	162.07	67.64	53.56	81.71	157.6	136.6	178.61		434.4	347.18	521.62	193.9	123.78	264.02	247.67	174.68	320.67		226.02	208.11	243.93	117.21	101.94	132.49	178.85	154.71	202.98		110.02	84.11	135.92	94.7	39.6	149.79		86.33
363												148.85	135.48	162.23	67.7	53.59	81.81	157.71	136.65	178.77		434.47	347.16	521.78	193.94	123.74	264.14	247.7	174.65	320.74		226.28	208.35	244.2	117.31	102	132.63	179.01	154.81	203.21		110.02	84.11	135.93	94.73	39.54	149.92		86.4
364												148.99	135.6	162.38	67.76	53.61	81.91	157.82	136.71	178.94		434.54	347.15	521.93	193.98	123.7	264.26	247.72	174.63	320.81		226.53	208.59	244.48	117.41	102.06	132.76	179.17	154.91	203.43		110.02	84.11	135.93	94.77	39.48	150.05		86.47
365												149.12	135.71	162.54	67.82	53.63	82	157.93	136.76	179.1		434.61	347.13	522.09	194.02	123.67	264.38	247.74	174.61	320.87		226.79	208.83	244.75	117.51	102.12	132.9	179.34	155.01	203.66		110.02	84.1	135.93	94.8	39.43	150.17		86.54
366												149.26	135.82	162.69	67.87	53.65	82.1	158.04	136.81	179.27		434.68	347.12	522.25	194.06	123.63	264.5	247.76	174.59	320.94		227.05	209.07	245.03	117.61	102.18	133.04	179.5	155.11	203.89		110.02	84.1	135.94	94.83	39.37	150.3		86.61
367												149.39	135.94	162.84	67.93	53.67	82.19	158.15	136.87	179.43		434.75	347.1	522.4	194.1	123.59	264.61	247.78	174.56	321		227.3	209.31	245.3	117.71	102.24	133.17	179.66	155.2	204.12		110.02	84.1	135.94	94.87	39.31	150.42		86.67
368												149.52	136.05	163	67.99	53.69	82.29	158.26	136.92	179.6		434.82	347.09	522.55	194.14	123.55	264.73	247.8	174.54	321.06		227.56	209.55	245.58	117.81	102.3	133.31	179.82	155.3	204.34		110.02	84.1	135.94	94.9	39.26	150.54		86.74
369												149.66	136.16	163.15	68.05	53.71	82.38	158.37	136.97	179.76		434.89	347.07	522.7	194.18	123.52	264.84	247.82	174.52	321.12		227.82	209.78	245.85	117.9	102.36	133.44	179.98	155.4	204.57		110.02	84.1	135.95	94.93	39.2	150.67		86.81
370												149.79	136.28	163.3	68.1	53.73	82.48	158.47	137.02	179.92		434.95	347.06	522.85	194.22	123.48	264.96	247.84	174.5	321.19		228.07	210.02	246.12	118	102.42	133.58	180.14	155.49	204.79		110.02	84.09	135.95	94.97	39.14	150.79		86.88
371												149.92	136.39	163.45	68.16	53.75	82.57	158.58	137.07	180.09		435.02	347.04	523	194.26	123.44	265.07	247.86	174.48	321.25		228.33	210.26	246.39	118.1	102.48	133.71	180.3	155.59	205.02		110.02	84.09	135.95	95	39.09	150.91		86.94
372												150.05	136.5	163.61	68.22	53.77	82.67	158.68	137.12	180.25		435.09	347.03	523.15	194.29	123.41	265.18	247.88	174.46	321.31		228.58	210.49	246.67	118.19	102.54	133.85	180.46	155.68	205.24		110.02	84.09	135.96	95.03	39.03	151.03		87.01
373												150.18	136.61	163.76	68.27	53.79	82.76	158.79	137.17	180.41		435.15	347.01	523.29	194.33	123.37	265.29	247.9	174.43	321.37		228.83	210.73	246.94	118.29	102.6	133.98	180.62	155.77	205.47		110.02	84.09	135.96	95.06	38.97	151.15		87.08
374												150.31	136.72	163.91	68.33	53.81	82.85	158.89	137.22	180.57		435.21	347	523.43	194.37	123.33	265.4	247.92	174.41	321.42		229.09	210.96	247.21	118.38	102.65	134.11	180.78	155.86	205.69		110.03	84.09	135.96	95.09	38.92	151.27		87.14
375												150.44	136.83	164.06	68.39	53.83	82.95	159	137.27	180.73		435.28	346.98	523.58	194.4	123.3	265.51	247.94	174.39	321.48		229.34	211.2	247.48	118.48	102.71	134.25	180.93	155.96	205.91		110.03	84.09	135.97	95.12	38.86	151.39		87.21
376												150.57	136.94	164.21	68.44	53.85	83.04	159.1	137.32	180.89		435.34	346.96	523.72	194.44	123.26	265.62	247.96	174.37	321.54		229.59	211.43	247.75	118.57	102.77	134.38	181.09	156.05	206.13		110.03	84.08	135.97	95.15	38.81	151.5		87.27
377												150.7	137.05	164.36	68.5	53.86	83.14	159.21	137.36	181.05		435.4	346.95	523.86	194.47	123.23	265.72	247.97	174.35	321.6		229.84	211.67	248.02	118.67	102.82	134.51	181.25	156.14	206.36		110.03	84.08	135.97	95.19	38.75	151.62		87.34
378												150.83	137.16	164.51	68.55	53.88	83.23	159.31	137.41	181.21		435.46	346.93	523.99	194.51	123.19	265.83	247.99	174.33	321.65		230.09	211.9	248.29	118.76	102.88	134.64	181.4	156.23	206.58		110.03	84.08	135.97	95.22	38.69	151.74		87.41
379												150.96	137.26	164.66	68.61	53.9	83.32	159.41	137.46	181.37		435.52	346.92	524.13	194.54	123.15	265.93	248.01	174.31	321.71		230.35	212.13	248.56	118.85	102.93	134.77	181.56	156.32	206.8		110.03	84.08	135.98	95.25	38.64	151.85		87.47
380												151.09	137.37	164.81	68.67	53.92	83.41	159.51	137.5	181.53		435.58	346.9	524.27	194.58	123.12	266.04	248.03	174.29	321.76		230.6	212.36	248.83	118.94	102.99	134.9	181.71	156.4	207.02		110.03	84.08	135.98	95.28	38.58	151.97		87.54
381												151.22	137.48	164.96	68.72	53.93	83.51	159.62	137.55	181.68		435.64	346.89	524.4	194.61	123.08	266.14	248.04	174.27	321.82		230.85	212.6	249.1	119.04	103.04	135.03	181.86	156.49	207.24		110.03	84.08	135.98	95.31	38.53	152.08		87.6
382												151.34	137.58	165.11	68.78	53.95	83.6	159.72	137.59	181.84		435.7	346.87	524.53	194.65	123.05	266.24	248.06	174.25	321.87		231.1	212.83	249.36	119.13	103.09	135.16	182.02	156.58	207.46		110.03	84.08	135.99	95.34	38.48	152.2		87.67
383												151.47	137.69	165.25	68.83	53.97	83.69	159.82	137.64	182		435.76	346.85	524.67	194.68	123.01	266.35	248.08	174.23	321.92		231.34	213.06	249.63	119.22	103.15	135.29	182.17	156.67	207.67		110.03	84.07	135.99	95.36	38.42	152.31		87.73
384												151.6	137.8	165.4	68.88	53.98	83.79	159.92	137.68	182.15		435.82	346.84	524.8	194.71	122.98	266.45	248.09	174.21	321.97		231.59	213.29	249.9	119.31	103.2	135.42	182.32	156.75	207.89		110.03	84.07	135.99	95.39	38.37	152.42		87.8
385												151.73	137.9	165.55	68.94	54	83.88	160.02	137.73	182.31		435.87	346.82	524.93	194.74	122.94	266.55	248.11	174.2	322.03		231.84	213.52	250.16	119.4	103.25	135.55	182.47	156.84	208.11		110.03	84.07	135.99	95.42	38.31	152.53		87.86
386												151.85	138.01	165.7	68.99	54.02	83.97	160.12	137.77	182.47		435.93	346.81	525.05	194.78	122.91	266.65	248.13	174.18	322.08		232.09	213.75	250.43	119.49	103.3	135.68	182.62	156.92	208.33		110.03	84.07	136	95.45	38.26	152.64		87.92
387												151.98	138.11	165.84	69.05	54.03	84.06	160.22	137.81	182.62		435.98	346.79	525.18	194.81	122.87	266.74	248.14	174.16	322.13		232.34	213.98	250.7	119.58	103.35	135.81	182.78	157.01	208.54		110.03	84.07	136	95.48	38.21	152.75		87.99
388												152.1	138.21	165.99	69.1	54.05	84.15	160.31	137.85	182.78		436.04	346.77	525.31	194.84	122.84	266.84	248.16	174.14	322.18		232.58	214.21	250.96	119.67	103.4	135.94	182.93	157.09	208.76		110.03	84.07	136	95.51	38.15	152.86		88.05
389												152.23	138.32	166.14	69.15	54.06	84.24	160.41	137.9	182.93		436.09	346.76	525.43	194.87	122.81	266.94	248.17	174.12	322.23		232.85	214.45	251.25	119.76	103.45	136.07	183.07	157.17	208.97		110.03	84.07	136	95.54	38.1	152.97		88.12
390												152.35	138.42	166.28	69.21	54.08	84.34	160.51	137.94	183.08		436.15	346.74	525.55	194.9	122.77	267.03	248.19	174.1	322.28		233.08	214.66	251.49	119.85	103.5	136.19	183.22	157.26	209.19		110.03	84.06	136	95.56	38.05	153.08		88.18
391												152.48	138.52	166.43	69.26	54.09	84.43	160.61	137.98	183.24		436.2	346.73	525.68	194.93	122.74	267.13	248.2	174.08	322.32		233.32	214.89	251.76	119.94	103.55	136.32	183.37	157.34	209.4		110.04	84.06	136.01	95.59	38	153.19		88.24
392												152.6	138.62	166.57	69.31	54.11	84.52	160.7	138.02	183.39		436.25	346.71	525.8	194.96	122.71	267.22	248.22	174.07	322.37		233.57	215.12	252.02	120.02	103.6	136.45	183.52	157.42	209.62		110.04	84.06	136.01	95.62	37.94	153.29		88.3
393												152.72	138.73	166.72	69.36	54.12	84.61	160.8	138.06	183.54		436.3	346.69	525.92	194.99	122.67	267.32	248.23	174.05	322.42		233.81	215.34	252.28	120.11	103.65	136.57	183.67	157.5	209.83		110.04	84.06	136.01	95.64	37.89	153.4		88.37
394												152.85	138.83	166.86	69.42	54.14	84.7	160.9	138.1	183.69		436.36	346.68	526.03	195.02	122.64	267.41	248.25	174.03	322.47		234.06	215.57	252.55	120.2	103.7	136.7	183.81	157.58	210.04		110.04	84.06	136.01	95.67	37.84	153.5		88.43
395												152.97	138.93	167.01	69.47	54.15	84.79	160.99	138.14	183.84		436.41	346.66	526.15	195.05	122.61	267.5	248.26	174.01	322.51		234.3	215.79	252.81	120.29	103.75	136.83	183.96	157.66	210.26		110.04	84.06	136.02	95.7	37.79	153.61		88.49
396												153.09	139.03	167.15	69.52	54.16	84.88	161.09	138.18	183.99		436.46	346.64	526.27	195.08	122.57	267.59	248.28	174	322.56		234.55	216.02	253.07	120.37	103.79	136.95	184.1	157.74	210.47		110.04	84.06	136.02	95.72	37.74	153.71		88.55
397												153.21	139.13	167.3	69.57	54.18	84.97	161.18	138.22	184.14		436.51	346.63	526.38	195.11	122.54	267.68	248.29	173.98	322.6		234.79	216.24	253.34	120.46	103.84	137.08	184.25	157.82	210.68		110.04	84.06	136.02	95.75	37.68	153.82		88.62
398												153.33	139.23	167.44	69.62	54.19	85.06	161.27	138.25	184.29		436.55	346.61	526.5	195.14	122.51	267.77	248.3	173.96	322.65		235.03	216.47	253.6	120.54	103.89	137.2	184.39	157.9	210.89		110.04	84.06	136.02	95.78	37.63	153.92		88.68
399												153.45	139.33	167.58	69.68	54.2	85.15	161.37	138.29	184.44		436.6	346.6	526.61	195.17	122.48	267.86	248.32	173.94	322.69		235.27	216.69	253.86	120.63	103.93	137.32	184.54	157.97	211.1		110.04	84.05	136.02	95.8	37.58	154.02		88.74
400												153.58	139.42	167.73	69.73	54.22	85.24	161.46	138.33	184.59		436.65	346.58	526.72	195.2	122.45	267.95	248.33	173.93	322.73		235.52	216.91	254.12	120.71	103.98	137.45	184.68	158.05	211.31		110.04	84.05	136.03	95.83	37.53	154.13		88.8
401												153.7	139.52	167.87	69.78	54.23	85.33	161.55	138.36	184.74		436.7	346.56	526.83	195.22	122.41	268.03	248.34	173.91	322.78		235.76	217.14	254.38	120.8	104.03	137.57	184.82	158.13	211.52									88.86
402												153.82	139.62	168.01	69.83	54.24	85.42	161.64	138.4	184.89		436.75	346.55	526.94	195.25	122.38	268.12	248.36	173.89	322.82		236	217.36	254.64	120.88	104.07	137.7	184.97	158.2	211.73									88.92
403												153.94	139.72	168.16	69.88	54.25	85.51	161.74	138.44	185.04		436.79	346.53	527.05	195.28	122.35	268.21	248.37	173.88	322.86		236.24	217.58	254.9	120.97	104.11	137.82	185.11	158.28	211.94									88.99
404												154.06	139.81	168.3	69.93	54.27	85.59	161.83	138.47	185.18		436.84	346.52	527.16	195.3	122.32	268.29	248.38	173.86	322.9		236.48	217.8	255.16	121.05	104.16	137.94	185.25	158.35	212.15									89.05
405												154.17	139.91	168.44	69.98	54.28	85.68	161.92	138.51	185.33		436.88	346.5	527.27	195.33	122.29	268.38	248.39	173.85	322.94		236.72	218.02	255.42	121.13	104.2	138.06	185.39	158.43	212.35									89.11
406												154.29	140	168.58	70.03	54.29	85.77	162.01	138.54	185.47		436.93	346.48	527.37	195.36	122.26	268.46	248.41	173.83	322.98		236.96	218.24	255.68	121.22	104.25	138.18	185.53	158.5	212.56									89.17
407												154.41	140.1	168.72	70.08	54.3	85.86	162.1	138.58	185.62		436.97	346.47	527.48	195.38	122.23	268.54	248.42	173.81	323.03		237.2	218.46	255.94	121.3	104.29	138.31	185.67	158.57	212.77									89.23
408												154.53	140.2	168.86	70.13	54.31	85.95	162.19	138.61	185.77		437.02	346.45	527.58	195.41	122.19	268.62	248.43	173.8	323.06		237.44	218.68	256.19	121.38	104.33	138.43	185.81	158.64	212.97									89.29
409												154.65	140.29	169	70.18	54.32	86.04	162.28	138.65	185.91		437.06	346.44	527.68	195.43	122.16	268.71	248.44	173.78	323.1		237.68	218.9	256.45	121.46	104.37	138.55	185.95	158.72	213.18									89.35
410												154.76	140.38	169.14	70.23	54.33	86.12	162.37	138.68	186.05		437.1	346.42	527.78	195.46	122.13	268.79	248.45	173.77	323.14		237.92	219.12	256.71	121.54	104.42	138.67	186.09	158.79	213.38									89.41
411												154.88	140.48	169.28	70.28	54.34	86.21	162.46	138.71	186.2		437.14	346.4	527.88	195.48	122.1	268.87	248.47	173.75	323.18		238.15	219.34	256.97	121.62	104.46	138.79	186.22	158.86	213.59									89.47
412												155	140.57	169.42	70.33	54.35	86.3	162.54	138.74	186.34		437.19	346.39	527.98	195.51	122.07	268.95	248.48	173.74	323.22		238.39	219.56	257.22	121.7	104.5	138.91	186.36	158.93	213.79									89.53
413												155.11	140.66	169.56	70.38	54.37	86.39	162.63	138.78	186.49		437.23	346.37	528.08	195.53	122.04	269.02	248.49	173.72	323.26		238.63	219.78	257.48	121.78	104.54	139.03	186.5	159	214									89.58
414												155.23	140.76	169.7	70.42	54.38	86.47	162.72	138.81	186.63		437.27	346.36	528.18	195.56	122.01	269.1	248.5	173.71	323.29		238.86	219.99	257.74	121.86	104.58	139.15	186.63	159.07	214.2									89.64
415												155.34	140.85	169.84	70.47	54.39	86.56	162.8	138.84	186.77		437.31	346.34	528.28	195.58	121.98	269.18	248.51	173.69	323.33		239.1	220.21	257.99	121.94	104.62	139.27	186.77	159.14	214.4									89.7
416												155.46	140.94	169.98	70.52	54.39	86.65	162.89	138.87	186.91		437.35	346.32	528.37	195.61	121.96	269.26	248.52	173.68	323.37		239.34	220.43	258.25	122.02	104.66	139.38	186.9	159.21	214.6									89.76
417												155.57	141.03	170.12	70.57	54.4	86.73	162.98	138.9	187.05		437.39	346.31	528.47	195.63	121.93	269.33	248.53	173.66	323.4		239.57	220.64	258.5	122.1	104.7	139.5	187.04	159.27	214.81									89.82
418												155.69	141.12	170.26	70.62	54.41	86.82	163.06	138.93	187.19		437.43	346.29	528.56	195.65	121.9	269.41	248.54	173.65	323.44		239.81	220.86	258.76	122.18	104.74	139.62	187.17	159.34	215.01									89.88
419												155.8	141.21	170.39	70.66	54.42	86.91	163.15	138.96	187.33		437.47	346.28	528.66	195.68	121.87	269.48	248.55	173.63	323.47		240.04	221.07	259.01	122.26	104.78	139.74	187.31	159.41	215.21									89.94
420												155.92	141.3	170.53	70.71	54.43	86.99	163.23	138.99	187.47		437.5	346.26	528.75	195.7	121.84	269.56	248.56	173.62	323.51		240.28	221.29	259.27	122.34	104.82	139.85	187.44	159.47	215.41									89.99
421												156.03	141.39	170.67	70.76	54.44	87.08	163.32	139.02	187.61		437.54	346.24	528.84	195.72	121.81	269.63	248.57	173.61	323.54		240.51	221.5	259.52	122.41	104.85	139.97	187.57	159.54	215.61									90.05
422												156.14	141.48	170.81	70.81	54.45	87.16	163.4	139.05	187.75		437.58	346.23	528.93	195.74	121.78	269.7	248.58	173.59	323.57		240.74	221.71	259.77	122.49	104.89	140.09	187.71	159.6	215.81									90.11
423												156.25	141.57	170.94	70.85	54.46	87.25	163.48	139.08	187.89		437.62	346.21	529.02	195.76	121.75	269.77	248.59	173.58	323.61		240.98	221.93	260.03	122.57	104.93	140.2	187.84	159.67	216.01									90.17
424												156.37	141.66	171.08	70.9	54.47	87.33	163.57	139.11	188.03		437.65	346.2	529.11	195.79	121.73	269.85	248.6	173.57	323.64		241.21	222.14	260.28	122.64	104.96	140.32	187.97	159.73	216.2									90.23
425												156.48	141.74	171.21	70.95	54.47	87.42	163.65	139.13	188.17		437.69	346.18	529.2	195.81	121.7	269.92	248.61	173.55	323.67		241.44	222.35	260.53	122.72	105	140.44	188.1	159.8	216.4									90.28
426												156.59	141.83	171.35	70.99	54.48	87.5	163.73	139.16	188.3		437.72	346.17	529.28	195.83	121.67	269.99	248.62	173.54	323.71		241.67	222.56	260.78	122.79	105.04	140.55	188.23	159.86	216.6									90.34
427												156.7	141.92	171.49	71.04	54.49	87.59	163.81	139.19	188.44		437.76	346.15	529.37	195.85	121.64	270.06	248.63	173.53	323.74		241.91	222.78	261.03	122.87	105.07	140.67	188.36	159.92	216.8									90.4
428												156.81	142	171.62	71.09	54.5	87.67	163.9	139.22	188.58		437.8	346.14	529.45	195.87	121.62	270.13	248.64	173.51	323.77		242.14	222.99	261.29	122.94	105.11	140.78	188.49	159.99	216.99									90.45
429												156.92	142.09	171.76	71.13	54.5	87.76	163.98	139.24	188.71		437.83	346.12	529.54	195.89	121.59	270.2	248.65	173.5	323.8		242.37	223.2	261.54	123.02	105.14	140.89	188.62	160.05	217.19									90.51
430												157.03	142.18	171.89	71.18	54.51	87.84	164.06	139.27	188.85		437.86	346.11	529.62	195.91	121.56	270.26	248.66	173.49	323.83		242.6	223.41	261.79	123.09	105.18	141.01	188.75	160.11	217.38									90.57
431												157.14	142.26	172.03	71.22	54.52	87.93	164.14	139.29	188.98		437.9	346.09	529.71	195.93	121.53	270.33	248.67	173.47	323.86		242.83	223.62	262.04	123.17	105.21	141.12	188.87	160.17	217.58									90.62
432												157.25	142.35	172.16	71.27	54.52	88.01	164.22	139.32	189.12		437.93	346.07	529.79	195.95	121.51	270.4	248.68	173.46	323.89		243.06	223.83	262.29	123.24	105.25	141.23	189	160.23	217.77									90.68
433												157.36	142.43	172.29	71.31	54.53	88.1	164.3	139.35	189.25		437.96	346.06	529.87	195.97	121.48	270.46	248.68	173.45	323.92		243.29	224.04	262.54	123.31	105.28	141.35	189.13	160.29	217.97									90.73
434												157.47	142.51	172.43	71.36	54.54	88.18	164.38	139.37	189.39		438	346.04	529.95	195.99	121.46	270.53	248.69	173.44	323.95		243.52	224.24	262.79	123.39	105.32	141.46	189.26	160.35	218.16									90.79
435												157.58	142.6	172.56	71.4	54.54	88.26	164.46	139.4	189.52		438.03	346.03	530.03	196.01	121.43	270.59	248.7	173.42	323.98		243.74	224.45	263.04	123.46	105.35	141.57	189.38	160.41	218.35									90.84
436												157.69	142.68	172.7	71.45	54.55	88.35	164.54	139.42	189.65		438.06	346.01	530.11	196.03	121.4	270.66	248.71	173.41	324.01		243.97	224.66	263.28	123.53	105.38	141.68	189.51	160.47	218.55									90.9
437												157.8	142.76	172.83	71.49	54.56	88.43	164.61	139.44	189.79		438.09	346	530.19	196.05	121.38	270.72	248.72	173.4	324.04		244.2	224.87	263.53	123.61	105.41	141.8	189.63	160.53	218.74									90.96
438												157.9	142.85	172.96	71.54	54.56	88.51	164.69	139.47	189.92		438.12	345.98	530.26	196.07	121.35	270.79	248.73	173.39	324.06		244.43	225.07	263.78	123.68	105.45	141.91	189.76	160.58	218.93									91.01
439												158.01	142.93	173.09	71.58	54.57	88.59	164.77	139.49	190.05		438.16	345.97	530.34	196.09	121.33	270.85	248.73	173.38	324.09		244.65	225.28	264.03	123.75	105.48	142.02	189.88	160.64	219.12									91.07
440												158.12	143.01	173.23	71.63	54.57	88.68	164.85	139.51	190.18		438.19	345.95	530.42	196.11	121.3	270.91	248.74	173.36	324.12		244.88	225.49	264.28	123.82	105.51	142.13	190.01	160.7	219.31									91.12
441												158.22	143.09	173.36	71.67	54.58	88.76	164.92	139.54	190.31		438.22	345.94	530.49	196.12	121.27	270.97	248.75	173.35	324.15		245.11	225.69	264.52	123.89	105.54	142.24	190.13	160.75	219.5									91.17
442												158.33	143.17	173.49	71.71	54.58	88.84	165	139.56	190.44		438.25	345.93	530.57	196.14	121.25	271.03	248.76	173.34	324.17		245.33	225.9	264.77	123.96	105.57	142.35	190.25	160.81	219.69									91.23
443												158.44	143.25	173.62	71.76	54.59	88.92	165.08	139.58	190.57		438.28	345.91	530.64	196.16	121.22	271.1	248.76	173.33	324.2		245.56	226.1	265.02	124.03	105.6	142.46	190.37	160.87	219.88									91.28
444												158.54	143.33	173.75	71.8	54.59	89.01	165.15	139.6	190.7		438.3	345.9	530.71	196.18	121.2	271.16	248.77	173.32	324.22		245.78	226.31	265.26	124.1	105.63	142.57	190.5	160.92	220.07									91.34
445												158.65	143.41	173.88	71.84	54.6	89.09	165.23	139.62	190.83		438.33	345.88	530.79	196.2	121.17	271.22	248.78	173.31	324.25		246.01	226.51	265.51	124.17	105.66	142.68	190.62	160.98	220.26									91.39
446												158.75	143.49	174.01	71.89	54.6	89.17	165.3	139.65	190.96		438.36	345.87	530.86	196.21	121.15	271.27	248.79	173.3	324.28		246.23	226.71	265.75	124.24	105.69	142.79	190.74	161.03	220.45									91.45
447												158.86	143.57	174.14	71.93	54.61	89.25	165.38	139.67	191.09		438.39	345.85	530.93	196.23	121.13	271.33	248.79	173.28	324.3		246.46	226.92	266	124.31	105.72	142.9	190.86	161.08	220.64									91.5
448												158.96	143.65	174.27	71.97	54.61	89.33	165.45	139.69	191.22		438.42	345.84	531	196.25	121.1	271.39	248.8	173.27	324.33		246.68	227.12	266.24	124.38	105.75	143	190.98	161.14	220.82									91.55
449												159.07	143.73	174.4	72.01	54.62	89.41	165.53	139.71	191.35		438.45	345.82	531.07	196.26	121.08	271.45	248.81	173.26	324.35		246.9	227.32	266.49	124.45	105.78	143.11	191.1	161.19	221.01									91.61
450												159.17	143.81	174.53	72.06	54.62	89.49	165.6	139.73	191.47		438.47	345.81	531.14	196.28	121.05	271.51	248.81	173.25	324.37		247.13	227.52	266.73	124.51	105.81	143.22	191.22	161.24	221.2									91.66
451												159.27	143.88	174.66	72.1	54.62	89.58	165.67	139.75	191.6		438.5	345.8	531.21	196.3	121.03	271.56	248.82	173.24	324.4		247.35	227.73	266.98	124.58	105.84	143.33	191.34	161.29	221.38									91.71
452												159.38	143.96	174.79	72.14	54.63	89.66	165.75	139.77	191.73		438.53	345.78	531.27	196.31	121.01	271.62	248.83	173.23	324.42		247.57	227.93	267.22	124.65	105.87	143.43	191.46	161.35	221.57									91.76
453												159.48	144.04	174.92	72.18	54.63	89.74	165.82	139.79	191.85		438.55	345.77	531.34	196.33	120.98	271.68	248.83	173.22	324.45		247.79	228.13	267.46	124.72	105.9	143.54	191.57	161.4	221.75									91.82
454												159.58	144.11	175.05	72.23	54.63	89.82	165.89	139.81	191.98		438.58	345.75	531.41	196.35	120.96	271.73	248.84	173.21	324.47		248.02	228.33	267.7	124.78	105.92	143.65	191.69	161.45	221.94									91.87
455												159.68	144.19	175.18	72.27	54.64	89.9	165.96	139.83	192.1		438.61	345.74	531.47	196.36	120.94	271.79	248.85	173.2	324.49		248.24	228.53	267.95	124.85	105.95	143.75	191.81	161.5	222.12									91.92
456												159.79	144.27	175.31	72.31	54.64	89.98	166.04	139.84	192.23		438.63	345.73	531.54	196.38	120.91	271.84	248.85	173.19	324.51		248.46	228.73	268.19	124.92	105.98	143.86	191.93	161.55	222.3									91.97
457												159.89	144.34	175.44	72.35	54.64	90.06	166.11	139.86	192.35		438.66	345.71	531.6	196.39	120.89	271.89	248.86	173.18	324.54		248.68	228.93	268.43	124.98	106	143.96	192.04	161.6	222.49									92.03
458												159.99	144.42	175.56	72.39	54.65	90.14	166.18	139.88	192.48		438.68	345.7	531.67	196.41	120.87	271.95	248.87	173.17	324.56		248.9	229.12	268.67	125.05	106.03	144.07	192.16	161.65	222.67									92.08
459												160.09	144.49	175.69	72.43	54.65	90.22	166.25	139.9	192.6		438.71	345.68	531.73	196.42	120.85	272	248.87	173.16	324.58		249.12	229.32	268.91	125.12	106.06	144.17	192.27	161.7	222.85									92.13
460												160.19	144.57	175.82	72.47	54.65	90.29	166.32	139.92	192.72		438.73	345.67	531.79	196.44	120.82	272.05	248.88	173.15	324.6		249.34	229.52	269.16	125.18	106.08	144.28	192.39	161.74	223.03									92.18
461												160.29	144.64	175.94	72.51	54.65	90.37	166.39	139.93	192.85		438.76	345.66	531.85	196.45	120.8	272.1	248.88	173.14	324.62		249.56	229.72	269.4	125.25	106.11	144.38	192.5	161.79	223.22									92.23
462												160.39	144.71	176.07	72.55	54.66	90.45	166.46	139.95	192.97		438.78	345.64	531.91	196.47	120.78	272.16	248.89	173.13	324.65		249.78	229.91	269.64	125.31	106.13	144.49	192.62	161.84	223.4									92.28
463												160.49	144.79	176.2	72.59	54.66	90.53	166.53	139.97	193.09		438.8	345.63	531.98	196.48	120.76	272.21	248.89	173.12	324.67		249.99	230.11	269.88	125.37	106.16	144.59	192.73	161.89	223.58									92.34
464												160.59	144.86	176.32	72.63	54.66	90.61	166.6	139.98	193.21		438.83	345.62	532.04	196.5	120.73	272.26	248.9	173.11	324.69		250.21	230.31	270.12	125.44	106.18	144.69	192.85	161.93	223.76									92.39
465												160.69	144.93	176.45	72.67	54.66	90.69	166.67	140	193.33		438.85	345.6	532.1	196.51	120.71	272.31	248.91	173.1	324.71		250.43	230.5	270.35	125.5	106.21	144.8	192.96	161.98	223.94									92.44
466												160.79	145	176.58	72.71	54.66	90.77	166.74	140.02	193.45		438.87	345.59	532.15	196.52	120.69	272.36	248.91	173.1	324.73		250.65	230.7	270.59	125.57	106.23	144.9	193.07	162.03	224.12									92.49
467												160.89	145.07	176.7	72.75	54.66	90.84	166.8	140.03	193.58		438.89	345.58	532.21	196.54	120.67	272.41	248.92	173.09	324.75		250.86	230.89	270.83	125.63	106.26	145	193.18	162.07	224.29									92.54
468												160.99	145.15	176.83	72.79	54.67	90.92	166.87	140.05	193.7		438.92	345.56	532.27	196.55	120.65	272.46	248.92	173.08	324.77		251.08	231.09	271.07	125.69	106.28	145.1	193.29	162.12	224.47									92.59
469												161.08	145.22	176.95	72.83	54.67	91	166.94	140.06	193.82		438.94	345.55	532.33	196.57	120.63	272.5	248.93	173.07	324.79		251.3	231.28	271.31	125.75	106.31	145.2	193.41	162.16	224.65									92.64
470												161.18	145.29	177.08	72.87	54.67	91.08	167.01	140.08	193.93		438.96	345.54	532.38	196.58	120.61	272.55	248.93	173.06	324.81		251.51	231.48	271.55	125.82	106.33	145.31	193.52	162.21	224.83									92.69
471												161.28	145.36	177.2	72.91	54.67	91.16	167.07	140.09	194.05		438.98	345.52	532.44	196.59	120.59	272.6	248.94	173.05	324.82		251.73	231.67	271.78	125.88	106.35	145.41	193.63	162.25	225									92.74
472												161.38	145.43	177.32	72.95	54.67	91.23	167.14	140.11	194.17		439	345.51	532.5	196.61	120.56	272.65	248.94	173.04	324.84		251.94	231.86	272.02	125.94	106.37	145.51	193.74	162.29	225.18									92.79
473												161.47	145.5	177.45	72.99	54.67	91.31	167.21	140.12	194.29		439.03	345.5	532.55	196.62	120.54	272.69	248.95	173.03	324.86		252.16	232.05	272.26	126	106.4	145.61	193.85	162.34	225.36									92.84
474												161.57	145.57	177.57	73.03	54.67	91.39	167.27	140.13	194.41		439.05	345.49	532.61	196.63	120.52	272.74	248.95	173.03	324.88		252.37	232.25	272.5	126.06	106.42	145.71	193.96	162.38	225.53									92.89
475												161.67	145.64	177.7	73.07	54.67	91.46	167.34	140.15	194.53		439.07	345.47	532.66	196.64	120.5	272.79	248.96	173.02	324.9		252.58	232.44	272.73	126.12	106.44	145.81	194.07	162.42	225.71									92.94
476												161.76	145.7	177.82	73.11	54.67	91.54	167.4	140.16	194.64		439.09	345.46	532.71	196.66	120.48	272.83	248.96	173.01	324.92		252.8	232.63	272.97	126.19	106.46	145.91	194.17	162.47	225.88									92.99
477												161.86	145.77	177.94	73.14	54.67	91.62	167.47	140.18	194.76		439.11	345.45	532.77	196.67	120.46	272.88	248.97	173	324.93		253.01	232.82	273.2	126.25	106.49	146.01	194.28	162.51	226.06									93.04
478												161.95	145.84	178.07	73.18	54.67	91.69	167.53	140.19	194.88		439.13	345.44	532.82	196.68	120.44	272.92	248.97	172.99	324.95		253.22	233.01	273.44	126.31	106.51	146.11	194.39	162.55	226.23									93.09
479												162.05	145.91	178.19	73.22	54.67	91.77	167.6	140.2	194.99		439.15	345.42	532.87	196.69	120.42	272.97	248.98	172.98	324.97		253.44	233.2	273.67	126.37	106.53	146.21	194.5	162.59	226.4									93.14
480												162.14	145.97	178.31	73.26	54.67	91.85	167.66	140.21	195.11		439.17	345.41	532.92	196.71	120.4	273.01	248.98	172.98	324.99		253.65	233.39	273.91	126.43	106.55	146.3	194.6	162.63	226.58									93.18
481												162.24	146.04	178.43	73.3	54.67	91.92	167.72	140.23	195.22		439.19	345.4	532.97	196.72	120.38	273.05	248.99	172.97	325		253.86	233.58	274.14	126.49	106.57	146.4	194.71	162.67	226.75									93.23
482												162.33	146.11	178.55	73.33	54.67	92	167.79	140.24	195.34		439.21	345.39	533.02	196.73	120.37	273.1	248.99	172.96	325.02		254.07	233.77	274.38	126.55	106.59	146.5	194.82	162.71	226.92									93.28
483												162.43	146.17	178.68	73.37	54.67	92.07	167.85	140.25	195.45		439.22	345.38	533.07	196.74	120.35	273.14	248.99	172.95	325.04		254.28	233.96	274.61	126.6	106.61	146.6	194.92	162.75	227.09									93.33
484												162.52	146.24	178.8	73.41	54.67	92.15	167.91	140.26	195.57		439.24	345.36	533.12	196.75	120.33	273.18	249	172.95	325.05		254.5	234.15	274.84	126.66	106.63	146.7	195.03	162.79	227.27									93.38
485												162.61	146.31	178.92	73.45	54.67	92.22	167.98	140.28	195.68		439.26	345.35	533.17	196.77	120.31	273.22	249	172.94	325.07		254.71	234.33	275.08	126.72	106.65	146.79	195.13	162.83	227.44									93.43
486												162.71	146.37	179.04	73.48	54.67	92.3	168.04	140.29	195.79		439.28	345.34	533.22	196.78	120.29	273.27	249.01	172.93	325.08		254.92	234.52	275.31	126.78	106.67	146.89	195.24	162.87	227.61									93.47
487												162.8	146.44	179.16	73.52	54.67	92.37	168.1	140.3	195.91		439.3	345.33	533.27	196.79	120.27	273.31	249.01	172.92	325.1		255.13	234.71	275.54	126.84	106.69	146.99	195.34	162.91	227.78									93.52
488												162.89	146.5	179.28	73.56	54.67	92.45	168.16	140.31	196.02		439.32	345.32	533.32	196.8	120.25	273.35	249.02	172.92	325.12		255.34	234.89	275.78	126.9	106.71	147.08	195.45	162.95	227.95									93.57
489												162.98	146.56	179.4	73.59	54.67	92.52	168.22	140.32	196.13		439.33	345.3	533.36	196.81	120.23	273.39	249.02	172.91	325.13		255.54	235.08	276.01	126.95	106.73	147.18	195.55	162.98	228.12									93.62
490												163.07	146.63	179.52	73.63	54.66	92.6	168.29	140.33	196.24		439.35	345.29	533.41	196.82	120.21	273.43	249.02	172.9	325.15		255.75	235.27	276.24	127.01	106.75	147.27	195.65	163.02	228.28									93.66
491												163.17	146.69	179.64	73.67	54.66	92.67	168.35	140.34	196.35		439.37	345.28	533.46	196.83	120.2	273.47	249.03	172.89	325.16		255.96	235.45	276.47	127.07	106.76	147.37	195.76	163.06	228.45									93.71
492												163.26	146.75	179.76	73.7	54.66	92.74	168.41	140.35	196.46		439.39	345.27	533.5	196.84	120.18	273.51	249.03	172.89	325.18		256.17	235.64	276.7	127.12	106.78	147.46	195.86	163.09	228.62									93.76
493												163.35	146.82	179.88	73.74	54.66	92.82	168.47	140.36	196.58		439.4	345.26	533.55	196.85	120.16	273.55	249.04	172.88	325.19		256.38	235.82	276.93	127.18	106.8	147.56	195.96	163.13	228.79									93.8
494												163.44	146.88	180	73.77	54.66	92.89	168.53	140.37	196.69		439.42	345.25	533.59	196.87	120.14	273.59	249.04	172.87	325.2		256.58	236.01	277.16	127.24	106.82	147.65	196.06	163.17	228.96									93.85
495												163.53	146.94	180.12	73.81	54.66	92.97	168.59	140.38	196.8		439.44	345.23	533.64	196.88	120.12	273.63	249.04	172.87	325.22		256.79	236.19	277.39	127.29	106.84	147.75	196.16	163.2	229.12									93.9
496												163.62	147	180.24	73.85	54.65	93.04	168.65	140.39	196.91		439.45	345.22	533.68	196.89	120.11	273.66	249.05	172.86	325.23		257	236.37	277.62	127.35	106.85	147.84	196.26	163.24	229.29									93.94
497												163.71	147.07	180.36	73.88	54.65	93.11	168.71	140.4	197.01		439.47	345.21	533.72	196.9	120.09	273.7	249.05	172.85	325.25		257.21	236.56	277.85	127.4	106.87	147.94	196.36	163.27	229.45									93.99
498												163.8	147.13	180.47	73.92	54.65	93.18	168.77	140.41	197.12		439.48	345.2	533.77	196.91	120.07	273.74	249.05	172.85	325.26		257.41	236.74	278.08	127.46	106.89	148.03	196.46	163.31	229.62									94.04
499												163.89	147.19	180.59	73.95	54.65	93.26	168.82	140.42	197.23		439.5	345.19	533.81	196.92	120.06	273.78	249.06	172.84	325.27		257.62	236.92	278.31	127.51	106.9	148.12	196.56	163.34	229.79									94.08
500												163.98	147.25	180.71	73.99	54.64	93.33	168.88	140.43	197.34		439.52	345.18	533.85	196.93	120.04	273.81	249.06	172.83	325.29		257.82	237.1	278.54	127.57	106.92	148.21	196.66	163.38	229.95									94.13
501												164.07	147.31	180.83	74.02	54.64	93.4	168.94	140.43	197.45												258.03	237.29	278.77	127.62	106.94	148.31	196.76	163.41	230.11									94.17
502												164.16	147.37	180.94	74.06	54.64	93.48	169	140.44	197.56												258.23	237.47	279	127.68	106.95	148.4	196.86	163.44	230.28									94.22
503												164.24	147.43	181.06	74.09	54.64	93.55	169.06	140.45	197.66												258.44	237.65	279.23	127.73	106.97	148.49	196.96	163.48	230.44									94.27
504												164.33	147.49	181.18	74.13	54.63	93.62	169.11	140.46	197.77												258.64	237.83	279.45	127.78	106.99	148.58	197.06	163.51	230.6									94.31
505												164.42	147.55	181.29	74.16	54.63	93.69	169.17	140.47	197.88												258.84	238.01	279.68	127.84	107	148.67	197.15	163.54	230.77									94.36
506												164.51	147.61	181.41	74.2	54.63	93.76	169.23	140.47	197.98												259.05	238.19	279.91	127.89	107.02	148.77	197.25	163.57	230.93									94.4
507												164.6	147.66	181.53	74.23	54.63	93.83	169.28	140.48	198.09												259.25	238.37	280.13	127.94	107.03	148.86	197.35	163.61	231.09									94.45
508												164.68	147.72	181.64	74.26	54.62	93.91	169.34	140.49	198.19												259.45	238.55	280.36	128	107.05	148.95	197.45	163.64	231.25									94.49
509												164.77	147.78	181.76	74.3	54.62	93.98	169.4	140.5	198.3												259.66	238.72	280.59	128.05	107.06	149.04	197.54	163.67	231.41									94.54
510												164.86	147.84	181.87	74.33	54.62	94.05	169.45	140.5	198.4												259.86	238.9	280.81	128.1	107.08	149.13	197.64	163.7	231.57									94.58
511												164.94	147.9	181.99	74.37	54.61	94.12	169.51	140.51	198.51												260.06	239.08	281.04	128.15	107.09	149.22	197.73	163.73	231.73									94.63
512												165.03	147.95	182.1	74.4	54.61	94.19	169.56	140.52	198.61												260.26	239.26	281.26	128.21	107.11	149.31	197.83	163.76	231.89									94.67
513												165.11	148.01	182.22	74.43	54.6	94.26	169.62	140.52	198.71												260.46	239.43	281.49	128.26	107.12	149.4	197.92	163.79	232.05									94.71
514												165.2	148.07	182.33	74.47	54.6	94.33	169.67	140.53	198.82												260.66	239.61	281.71	128.31	107.13	149.49	198.02	163.82	232.21									94.76
515												165.29	148.12	182.45	74.5	54.6	94.4	169.73	140.53	198.92												260.86	239.79	281.94	128.36	107.15	149.57	198.11	163.85	232.37									94.8
516												165.37	148.18	182.56	74.53	54.59	94.47	169.78	140.54	199.02												261.06	239.96	282.16	128.41	107.16	149.66	198.2	163.88	232.53									94.85
517												165.45	148.23	182.68	74.57	54.59	94.54	169.84	140.55	199.13												261.26	240.14	282.39	128.46	107.17	149.75	198.3	163.91	232.69									94.89
518												165.54	148.29	182.79	74.6	54.59	94.61	169.89	140.55	199.23												261.46	240.31	282.61	128.51	107.19	149.84	198.39	163.94	232.84									94.93
519												165.62	148.34	182.9	74.63	54.58	94.68	169.94	140.56	199.33												261.66	240.49	282.83	128.56	107.2	149.93	198.48	163.97	233									94.98
520												165.71	148.4	183.02	74.66	54.58	94.75	170	140.56	199.43												261.86	240.66	283.06	128.61	107.21	150.01	198.58	164	233.16									95.02
521												165.79	148.45	183.13	74.7	54.57	94.82	170.05	140.57	199.53												262.06	240.84	283.28	128.66	107.23	150.1	198.67	164.02	233.31									95.06
522												165.87	148.51	183.24	74.73	54.57	94.89	170.1	140.57	199.63												262.26	241.01	283.5	128.71	107.24	150.19	198.76	164.05	233.47									95.11
523												165.96	148.56	183.36	74.76	54.56	94.96	170.15	140.58	199.73												262.45	241.18	283.73	128.76	107.25	150.28	198.85	164.08	233.62									95.15
524												166.04	148.61	183.47	74.79	54.56	95.03	170.21	140.58	199.83												262.65	241.36	283.95	128.81	107.26	150.36	198.94	164.1	233.78									95.19
525												166.12	148.67	183.58	74.82	54.55	95.1	170.26	140.59	199.93												262.85	241.53	284.17	128.86	107.27	150.45	199.03	164.13	233.93									95.24
526												166.21	148.72	183.69	74.86	54.55	95.16	170.31	140.59	200.03												263.05	241.7	284.39	128.91	107.29	150.53	199.12	164.16	234.09									95.28
527												166.29	148.77	183.8	74.89	54.54	95.23	170.36	140.6	200.13												263.24	241.87	284.61	128.96	107.3	150.62	199.21	164.18	234.24									95.32
528												166.37	148.82	183.92	74.92	54.54	95.3	170.41	140.6	200.23												263.44	242.04	284.83	129.01	107.31	150.7	199.3	164.21	234.4									95.36
529												166.45	148.88	184.03	74.95	54.53	95.37	170.47	140.6	200.33												263.63	242.21	285.05	129.06	107.32	150.79	199.39	164.24	234.55									95.4
530												166.53	148.93	184.14	74.98	54.53	95.44	170.52	140.61	200.42												263.83	242.38	285.27	129.1	107.33	150.87	199.48	164.26	234.7									95.45
531												166.61	148.98	184.25	75.01	54.52	95.5	170.57	140.61	200.52												264.02	242.55	285.49	129.15	107.34	150.96	199.57	164.29	234.85									95.49
532												166.7	149.03	184.36	75.05	54.52	95.57	170.62	140.61	200.62												264.22	242.72	285.71	129.2	107.35	151.04	199.66	164.31	235.01									95.53
533												166.78	149.08	184.47	75.08	54.51	95.64	170.67	140.62	200.72												264.41	242.89	285.93	129.25	107.36	151.13	199.75	164.34	235.16									95.57
534												166.86	149.13	184.58	75.11	54.51	95.71	170.72	140.62	200.81												264.61	243.06	286.15	129.29	107.38	151.21	199.83	164.36	235.31									95.61
535												166.94	149.18	184.69	75.14	54.5	95.77	170.77	140.62	200.91												264.8	243.23	286.37	129.34	107.39	151.29	199.92	164.38	235.46									95.66
536												167.02	149.23	184.8	75.17	54.5	95.84	170.82	140.63	201.01												265	243.4	286.59	129.39	107.4	151.38	200.01	164.41	235.61									95.7
537												167.1	149.28	184.91	75.2	54.49	95.91	170.87	140.63	201.1												265.19	243.57	286.81	129.43	107.41	151.46	200.1	164.43	235.76									95.74
538												167.18	149.33	185.02	75.23	54.49	95.98	170.91	140.63	201.2												265.38	243.74	287.03	129.48	107.42	151.54	200.18	164.46	235.91									95.78
539												167.26	149.38	185.13	75.26	54.48	96.04	170.96	140.63	201.29												265.57	243.9	287.25	129.53	107.43	151.63	200.27	164.48	236.06									95.82
540												167.33	149.43	185.24	75.29	54.47	96.11	171.01	140.64	201.39												265.77	244.07	287.46	129.57	107.43	151.71	200.35	164.5	236.21									95.86
541												167.41	149.48	185.35	75.32	54.47	96.17	171.06	140.64	201.48												265.96	244.24	287.68	129.62	107.44	151.79	200.44	164.52	236.35									95.9
542												167.49	149.53	185.45	75.35	54.46	96.24	171.11	140.64	201.57												266.15	244.4	287.9	129.66	107.45	151.87	200.52	164.55	236.5									95.94
543												167.57	149.58	185.56	75.38	54.46	96.31	171.16	140.64	201.67												266.34	244.57	288.11	129.71	107.46	151.95	200.61	164.57	236.65									95.98
544												167.65	149.63	185.67	75.41	54.45	96.37	171.2	140.65	201.76												266.53	244.73	288.33	129.75	107.47	152.03	200.69	164.59	236.8									96.02
545												167.73	149.67	185.78	75.44	54.44	96.44	171.25	140.65	201.85												266.72	244.9	288.55	129.8	107.48	152.12	200.78	164.61	236.94									96.06
546												167.8	149.72	185.89	75.47	54.44	96.5	171.3	140.65	201.95												266.91	245.06	288.76	129.84	107.49	152.2	200.86	164.63	237.09									96.1
547												167.88	149.77	185.99	75.5	54.43	96.57	171.34	140.65	202.04												267.1	245.23	288.98	129.89	107.5	152.28	200.95	164.66	237.24									96.14
548												167.96	149.81	186.1	75.53	54.42	96.63	171.39	140.65	202.13												267.29	245.39	289.2	129.93	107.51	152.36	201.03	164.68	237.38									96.18
549												168.04	149.86	186.21	75.56	54.42	96.7	171.44	140.65	202.22												267.48	245.56	289.41	129.98	107.51	152.44	201.11	164.7	237.53									96.22
550												168.11	149.91	186.32	75.59	54.41	96.76	171.48	140.65	202.31												267.67	245.72	289.63	130.02	107.52	152.52	201.2	164.72	237.67									96.26
551												168.19	149.95	186.42	75.62	54.4	96.83	171.53	140.66	202.41												267.86	245.88	289.84	130.06	107.53	152.6	201.28	164.74	237.82									96.3
552												168.26	150	186.53	75.65	54.4	96.89	171.58	140.66	202.5												268.05	246.05	290.06	130.11	107.54	152.68	201.36	164.76	237.96									96.34
553												168.34	150.05	186.63	75.67	54.39	96.96	171.62	140.66	202.59												268.24	246.21	290.27	130.15	107.55	152.76	201.44	164.78	238.11									96.38
554												168.42	150.09	186.74	75.7	54.38	97.02	171.67	140.66	202.68												268.43	246.37	290.48	130.19	107.55	152.83	201.52	164.8	238.25									96.42
555												168.49	150.14	186.85	75.73	54.38	97.09	171.71	140.66	202.77												268.61	246.53	290.7	130.24	107.56	152.91	201.6	164.82	238.39									96.46
556												168.57	150.18	186.95	75.76	54.37	97.15	171.76	140.66	202.86												268.8	246.69	290.91	130.28	107.57	152.99	201.69	164.84	238.54									96.5
557												168.64	150.23	187.06	75.79	54.36	97.21	171.8	140.66	202.95												268.99	246.85	291.12	130.32	107.58	153.07	201.77	164.85	238.68									96.54
558												168.72	150.27	187.16	75.82	54.36	97.28	171.85	140.66	203.04												269.18	247.01	291.34	130.36	107.58	153.15	201.85	164.87	238.82									96.58
559												168.79	150.31	187.27	75.84	54.35	97.34	171.89	140.66	203.12												269.36	247.17	291.55	130.41	107.59	153.22	201.93	164.89	238.96									96.62
560												168.87	150.36	187.37	75.87	54.34	97.4	171.94	140.66	203.21												269.55	247.33	291.76	130.45	107.6	153.3	202.01	164.91	239.1									96.65
561												168.94	150.4	187.48	75.9	54.33	97.47	171.98	140.66	203.3												269.73	247.49	291.97	130.49	107.6	153.38	202.09	164.93	239.24									96.69
562												169.01	150.45	187.58	75.93	54.33	97.53	172.02	140.66	203.39												269.92	247.65	292.19	130.53	107.61	153.46	202.16	164.95	239.38									96.73
563												169.09	150.49	187.69	75.96	54.32	97.59	172.07	140.66	203.48												270.1	247.81	292.4	130.57	107.62	153.53	202.24	164.96	239.52									96.77
564												169.16	150.53	187.79	75.98	54.31	97.66	172.11	140.66	203.56												270.29	247.97	292.61	130.62	107.62	153.61	202.32	164.98	239.66									96.81
565												169.23	150.57	187.89	76.01	54.3	97.72	172.15	140.66	203.65												270.47	248.13	292.82	130.66	107.63	153.68	202.4	165	239.8									96.85
566												169.31	150.62	188	76.04	54.3	97.78	172.2	140.66	203.74												270.66	248.28	293.03	130.7	107.64	153.76	202.48	165.01	239.94									96.88
567												169.38	150.66	188.1	76.07	54.29	97.84	172.24	140.66	203.82												270.84	248.44	293.24	130.74	107.64	153.84	202.56	165.03	240.08									96.92
568												169.45	150.7	188.2	76.09	54.28	97.91	172.28	140.66	203.91												271.03	248.6	293.45	130.78	107.65	153.91	202.63	165.05	240.22									96.96
569												169.53	150.74	188.31	76.12	54.27	97.97	172.33	140.65	204												271.21	248.76	293.66	130.82	107.65	153.99	202.71	165.06	240.36									97
570												169.6	150.78	188.41	76.15	54.27	98.03	172.37	140.65	204.08												271.39	248.91	293.87	130.86	107.66	154.06	202.79	165.08	240.5									97.03
571												169.67	150.83	188.51	76.17	54.26	98.09	172.41	140.65	204.17												271.57	249.07	294.08	130.9	107.66	154.14	202.86	165.1	240.63									97.07
572												169.74	150.87	188.61	76.2	54.25	98.15	172.45	140.65	204.25												271.76	249.22	294.29	130.94	107.67	154.21	202.94	165.11	240.77									97.11
573												169.81	150.91	188.72	76.23	54.24	98.21	172.49	140.65	204.34												271.94	249.38	294.5	130.98	107.67	154.29	203.02	165.13	240.91									97.15
574												169.88	150.95	188.82	76.25	54.23	98.28	172.53	140.65	204.42												272.12	249.53	294.71	131.02	107.68	154.36	203.09	165.14	241.04									97.18
575												169.95	150.99	188.92	76.28	54.23	98.34	172.58	140.65	204.5												272.3	249.69	294.92	131.06	107.68	154.43	203.17	165.16	241.18									97.22
576												170.03	151.03	189.02	76.31	54.22	98.4	172.62	140.65	204.59												272.48	249.84	295.13	131.1	107.69	154.51	203.24	165.17	241.31									97.26
577												170.1	151.07	189.12	76.33	54.21	98.46	172.66	140.64	204.67												272.66	250	295.33	131.14	107.69	154.58	203.32	165.19	241.45									97.29
578												170.17	151.11	189.22	76.36	54.2	98.52	172.7	140.64	204.75												272.85	250.15	295.54	131.18	107.7	154.65	203.39	165.2	241.58									97.33
579												170.24	151.15	189.33	76.39	54.19	98.58	172.74	140.64	204.84												273.03	250.3	295.75	131.21	107.7	154.73	203.47	165.22	241.72									97.37
580												170.31	151.19	189.43	76.41	54.18	98.64	172.78	140.64	204.92												273.21	250.45	295.96	131.25	107.71	154.8	203.54	165.23	241.85									97.4
581												170.38	151.23	189.53	76.44	54.18	98.7	172.82	140.64	205												273.39	250.61	296.16	131.29	107.71	154.87	203.62	165.24	241.99									97.44
582												170.45	151.27	189.63	76.46	54.17	98.76	172.86	140.63	205.08												273.57	250.76	296.37	131.33	107.72	154.94	203.69	165.26	242.12									97.48
583												170.52	151.3	189.73	76.49	54.16	98.82	172.9	140.63	205.17												273.74	250.91	296.58	131.37	107.72	155.02	203.76	165.27	242.25									97.51
584												170.58	151.34	189.83	76.52	54.15	98.88	172.94	140.63	205.25												273.92	251.06	296.78	131.41	107.72	155.09	203.84	165.28	242.39									97.55
585												170.65	151.38	189.93	76.54	54.14	98.94	172.98	140.63	205.33												274.1	251.21	296.99	131.44	107.73	155.16	203.91	165.3	242.52									97.58
586												170.72	151.42	190.03	76.57	54.13	99	173.02	140.62	205.41												274.28	251.36	297.2	131.48	107.73	155.23	203.98	165.31	242.65									97.62
587												170.79	151.46	190.13	76.59	54.12	99.06	173.06	140.62	205.49												274.46	251.51	297.4	131.52	107.74	155.3	204.05	165.32	242.78									97.66
588												170.86	151.49	190.23	76.62	54.12	99.12	173.09	140.62	205.57												274.64	251.66	297.61	131.56	107.74	155.37	204.12	165.34	242.91									97.69
589												170.93	151.53	190.32	76.64	54.11	99.18	173.13	140.62	205.65												274.81	251.81	297.81	131.59	107.74	155.44	204.2	165.35	243.05									97.73
590												171	151.57	190.42	76.67	54.1	99.24	173.17	140.61	205.73												274.99	251.96	298.02	131.63	107.75	155.51	204.27	165.36	243.18									97.76
591												171.06	151.6	190.52	76.69	54.09	99.3	173.21	140.61	205.81												275.17	252.11	298.22	131.67	107.75	155.58	204.34	165.37	243.31									97.8
592												171.13	151.64	190.62	76.72	54.08	99.35	173.25	140.61	205.89												275.34	252.26	298.43	131.7	107.75	155.65	204.41	165.38	243.44									97.83
593												171.2	151.68	190.72	76.74	54.07	99.41	173.29	140.6	205.97												275.52	252.41	298.63	131.74	107.76	155.72	204.48	165.4	243.57									97.87
594												171.27	151.71	190.82	76.77	54.06	99.47	173.32	140.6	206.05												275.7	252.56	298.83	131.78	107.76	155.79	204.55	165.41	243.7									97.9
595												171.33	151.75	190.91	76.79	54.05	99.53	173.36	140.6	206.12												275.87	252.71	299.04	131.81	107.76	155.86	204.62	165.42	243.82									97.94
596												171.4	151.79	191.01	76.82	54.04	99.59	173.4	140.6	206.2												276.05	252.85	299.24	131.85	107.76	155.93	204.69	165.43	243.95									97.97
597												171.47	151.82	191.11	76.84	54.03	99.65	173.44	140.59	206.28												276.22	253	299.44	131.88	107.77	156	204.76	165.44	244.08									98.01
598												171.53	151.86	191.21	76.86	54.02	99.7	173.47	140.59	206.36												276.4	253.15	299.65	131.92	107.77	156.07	204.83	165.45	244.21									98.04
599												171.6	151.89	191.3	76.89	54.02	99.76	173.51	140.58	206.44												276.57	253.29	299.85	131.95	107.77	156.14	204.9	165.46	244.34									98.08
600												171.66	151.93	191.4	76.91	54.01	99.82	173.55	140.58	206.51												276.75	253.44	300.05	131.99	107.78	156.2	204.97	165.47	244.46									98.11
601												171.73	151.96	191.5	76.94	54	99.88	173.58	140.58	206.59												276.92	253.58	300.26	132.02	107.78	156.27	205.04	165.48	244.59									98.14
602												171.79	152	191.59	76.96	53.99	99.93	173.62	140.57	206.67												277.09	253.73	300.46	132.06	107.78	156.34	205.11	165.49	244.72									98.18
603												171.86	152.03	191.69	76.98	53.98	99.99	173.66	140.57	206.74												277.27	253.88	300.66	132.09	107.78	156.41	205.17	165.5	244.84									98.21
604												171.93	152.06	191.79	77.01	53.97	100.05	173.69	140.57	206.82												277.44	254.02	300.86	132.13	107.78	156.47	205.24	165.51	244.97									98.25
605												171.99	152.1	191.88	77.03	53.96	100.11	173.73	140.56	206.89												277.61	254.16	301.06	132.16	107.79	156.54	205.31	165.52	245.1									98.28
606												172.05	152.13	191.98	77.06	53.95	100.16	173.76	140.56	206.97												277.79	254.31	301.26	132.2	107.79	156.61	205.38	165.53	245.22									98.31
607												172.12	152.16	192.07	77.08	53.94	100.22	173.8	140.55	207.04												277.96	254.45	301.46	132.23	107.79	156.68	205.44	165.54	245.35									98.35
608												172.18	152.2	192.17	77.1	53.93	100.27	173.83	140.55	207.12												278.13	254.6	301.66	132.27	107.79	156.74	205.51	165.55	245.47									98.38
609												172.25	152.23	192.26	77.13	53.92	100.33	173.87	140.55	207.19												278.3	254.74	301.86	132.3	107.79	156.81	205.58	165.56	245.6									98.41
610												172.31	152.26	192.36	77.15	53.91	100.39	173.9	140.54	207.27												278.47	254.88	302.06	132.33	107.79	156.87	205.64	165.57	245.72									98.45
611												172.38	152.3	192.45	77.17	53.9	100.44	173.94	140.54	207.34												278.64	255.02	302.26	132.37	107.8	156.94	205.71	165.58	245.84									98.48
612												172.44	152.33	192.55	77.2	53.89	100.5	173.97	140.53	207.42												278.81	255.17	302.46	132.4	107.8	157.01	205.78	165.59	245.97									98.51
613												172.5	152.36	192.64	77.22	53.88	100.56	174.01	140.53	207.49												278.99	255.31	302.66	132.43	107.8	157.07	205.84	165.59	246.09									98.55
614												172.57	152.39	192.74	77.24	53.87	100.61	174.04	140.52	207.56												279.16	255.45	302.86	132.47	107.8	157.14	205.91	165.6	246.21									98.58
615												172.63	152.43	192.83	77.26	53.86	100.67	174.08	140.52	207.64												279.33	255.59	303.06	132.5	107.8	157.2	205.97	165.61	246.33									98.61
616												172.69	152.46	192.92	77.29	53.85	100.72	174.11	140.51	207.71												279.5	255.73	303.26	132.53	107.8	157.27	206.04	165.62	246.46									98.65
617												172.75	152.49	193.02	77.31	53.84	100.78	174.15	140.51	207.78												279.66	255.87	303.46	132.57	107.8	157.33	206.1	165.63	246.58									98.68
618												172.82	152.52	193.11	77.33	53.83	100.83	174.18	140.5	207.85												279.83	256.01	303.66	132.6	107.8	157.4	206.17	165.63	246.7									98.71
619												172.88	152.55	193.21	77.35	53.82	100.89	174.21	140.5	207.93												280	256.15	303.85	132.63	107.8	157.46	206.23	165.64	246.82									98.74
620												172.94	152.58	193.3	77.38	53.81	100.94	174.25	140.5	208												280.17	256.29	304.05	132.66	107.81	157.52	206.29	165.65	246.94									98.78
621												173	152.61	193.39	77.4	53.8	101	174.28	140.49	208.07												280.34	256.43	304.25	132.7	107.81	157.59	206.36	165.65	247.06									98.81
622												173.06	152.64	193.48	77.42	53.79	101.05	174.31	140.49	208.14												280.51	256.57	304.45	132.73	107.81	157.65	206.42	165.66	247.18									98.84
623												173.13	152.67	193.58	77.44	53.78	101.11	174.35	140.48	208.21												280.68	256.71	304.64	132.76	107.81	157.71	206.48	165.67	247.3									98.87
624												173.19	152.7	193.67	77.47	53.77	101.16	174.38	140.47	208.28												280.84	256.85	304.84	132.79	107.81	157.78	206.55	165.68	247.42									98.9
625												173.25	152.73	193.76	77.49	53.76	101.21	174.41	140.47	208.35												281.01	256.98	305.04	132.82	107.81	157.84	206.61	165.68	247.54									98.94
626												173.31	152.76	193.85	77.51	53.75	101.27	174.44	140.46	208.42												281.18	257.12	305.23	132.86	107.81	157.9	206.67	165.69	247.66									98.97
627												173.37	152.79	193.94	77.53	53.74	101.32	174.48	140.46	208.49												281.34	257.26	305.43	132.89	107.81	157.97	206.74	165.69	247.78									99
628												173.43	152.82	194.04	77.55	53.73	101.38	174.51	140.45	208.56												281.51	257.4	305.63	132.92	107.81	158.03	206.8	165.7	247.9									99.03
629												173.49	152.85	194.13	77.57	53.72	101.43	174.54	140.45	208.63												281.68	257.53	305.82	132.95	107.81	158.09	206.86	165.71	248.01									99.06
630												173.55	152.88	194.22	77.6	53.71	101.48	174.57	140.44	208.7												281.84	257.67	306.02	132.98	107.81	158.15	206.92	165.71	248.13									99.09
631												173.61	152.91	194.31	77.62	53.7	101.54	174.6	140.44	208.77												282.01	257.8	306.21	133.01	107.81	158.21	206.98	165.72	248.25									99.13
632												173.67	152.94	194.4	77.64	53.69	101.59	174.64	140.43	208.84												282.17	257.94	306.41	133.04	107.81	158.28	207.04	165.72	248.36									99.16
633												173.73	152.97	194.49	77.66	53.68	101.64	174.67	140.43	208.91												282.34	258.08	306.6	133.07	107.81	158.34	207.11	165.73	248.48									99.19
634												173.79	153	194.58	77.68	53.67	101.7	174.7	140.42	208.98												282.5	258.21	306.8	133.1	107.81	158.4	207.17	165.73	248.6									99.22
635												173.85	153.02	194.67	77.7	53.66	101.75	174.73	140.41	209.05												282.67	258.35	306.99	133.13	107.81	158.46	207.23	165.74	248.71									99.25
636												173.91	153.05	194.76	77.72	53.65	101.8	174.76	140.41	209.11												282.83	258.48	307.18	133.16	107.81	158.52	207.29	165.75	248.83									99.28
637												173.97	153.08	194.85	77.75	53.64	101.85	174.79	140.4	209.18												283	258.61	307.38	133.19	107.81	158.58	207.35	165.75	248.94									99.31
638												174.03	153.11	194.94	77.77	53.63	101.91	174.82	140.4	209.25												283.16	258.75	307.57	133.22	107.81	158.64	207.41	165.75	249.06									99.34
639												174.08	153.14	195.03	77.79	53.62	101.96	174.85	140.39	209.32												283.32	258.88	307.77	133.25	107.8	158.7	207.47	165.76	249.17									99.37
640												174.14	153.16	195.12	77.81	53.61	102.01	174.88	140.39	209.38												283.49	259.01	307.96	133.28	107.8	158.76	207.53	165.76	249.29									99.4
641												174.2	153.19	195.21	77.83	53.6	102.06	174.91	140.38	209.45												283.65	259.15	308.15	133.31	107.8	158.82	207.59	165.77	249.4									99.43
642												174.26	153.22	195.3	77.85	53.58	102.11	174.94	140.37	209.52												283.81	259.28	308.34	133.34	107.8	158.88	207.64	165.77	249.52									99.46
643												174.32	153.24	195.39	77.87	53.57	102.17	174.97	140.37	209.58												283.97	259.41	308.54	133.37	107.8	158.94	207.7	165.78	249.63									99.5
644												174.37	153.27	195.48	77.89	53.56	102.22	175	140.36	209.65												284.14	259.54	308.73	133.4	107.8	159	207.76	165.78	249.74									99.53
645												174.43	153.3	195.57	77.91	53.55	102.27	175.03	140.36	209.71												284.3	259.68	308.92	133.43	107.8	159.06	207.82	165.78	249.86									99.56
646												174.49	153.32	195.65	77.93	53.54	102.32	175.06	140.35	209.78												284.46	259.81	309.11	133.46	107.8	159.12	207.88	165.79	249.97									99.59
647												174.55	153.35	195.74	77.95	53.53	102.37	175.09	140.34	209.84												284.62	259.94	309.3	133.49	107.8	159.17	207.94	165.79	250.08									99.62
648												174.6	153.38	195.83	77.97	53.52	102.42	175.12	140.34	209.91												284.78	260.07	309.5	133.51	107.8	159.23	207.99	165.8	250.19									99.65
649												174.66	153.4	195.92	77.99	53.51	102.47	175.15	140.33	209.97												284.94	260.2	309.69	133.54	107.79	159.29	208.05	165.8	250.31									99.68
650												174.72	153.43	196	78.01	53.5	102.52	175.18	140.32	210.04												285.1	260.33	309.88	133.57	107.79	159.35	208.11	165.8	250.42									99.7
651												174.77	153.45	196.09	78.03	53.49	102.58	175.21	140.32	210.1												285.26	260.46	310.07	133.6	107.79	159.41	208.17	165.81	250.53									99.73
652												174.83	153.48	196.18	78.05	53.48	102.63	175.24	140.31	210.17												285.42	260.59	310.26	133.63	107.79	159.47	208.22	165.81	250.64									99.76
653												174.89	153.5	196.27	78.07	53.47	102.68	175.27	140.3	210.23												285.58	260.72	310.45	133.66	107.79	159.52	208.28	165.81	250.75									99.79
654												174.94	153.53	196.35	78.09	53.45	102.73	175.3	140.3	210.3												285.74	260.85	310.64	133.68	107.79	159.58	208.34	165.81	250.86									99.82
655												175	153.55	196.44	78.11	53.44	102.78	175.32	140.29	210.36												285.9	260.98	310.83	133.71	107.79	159.64	208.39	165.82	250.97									99.85
656												175.05	153.58	196.53	78.13	53.43	102.83	175.35	140.28	210.42												286.06	261.1	311.02	133.74	107.78	159.69	208.45	165.82	251.08									99.88
657												175.11	153.6	196.61	78.15	53.42	102.88	175.38	140.28	210.49												286.22	261.23	311.21	133.77	107.78	159.75	208.51	165.82	251.19									99.91
658												175.16	153.63	196.7	78.17	53.41	102.93	175.41	140.27	210.55												286.38	261.36	311.4	133.79	107.78	159.81	208.56	165.82	251.3									99.94
659												175.22	153.65	196.79	78.19	53.4	102.98	175.44	140.26	210.61												286.54	261.49	311.59	133.82	107.78	159.86	208.62	165.83	251.41									99.97
660												175.27	153.68	196.87	78.21	53.39	103.03	175.47	140.26	210.67												286.69	261.61	311.77	133.85	107.78	159.92	208.67	165.83	251.51									100
661												175.33	153.7	196.96	78.23	53.38	103.08	175.49	140.25	210.74												286.85	261.74	311.96	133.88	107.78	159.98	208.73	165.83	251.62									100.03
662												175.38	153.72	197.04	78.25	53.37	103.12	175.52	140.24	210.8												287.01	261.87	312.15	133.9	107.77	160.03	208.78	165.83	251.73									100.05
663												175.44	153.75	197.13	78.26	53.36	103.17	175.55	140.24	210.86												287.17	261.99	312.34	133.93	107.77	160.09	208.84	165.83	251.84									100.08
664												175.49	153.77	197.21	78.28	53.34	103.22	175.58	140.23	210.92												287.32	262.12	312.53	133.96	107.77	160.14	208.89	165.84	251.95									100.11
665												175.55	153.79	197.3	78.3	53.33	103.27	175.6	140.22	210.98												287.48	262.24	312.71	133.98	107.77	160.2	208.95	165.84	252.05									100.14
666												175.6	153.82	197.38	78.32	53.32	103.32	175.63	140.22	211.04												287.64	262.37	312.9	134.01	107.76	160.25	209	165.84	252.16									100.17
667												175.65	153.84	197.47	78.34	53.31	103.37	175.66	140.21	211.1												287.79	262.5	313.09	134.04	107.76	160.31	209.05	165.84	252.27									100.2
668												175.71	153.86	197.55	78.36	53.3	103.42	175.68	140.2	211.16												287.95	262.62	313.28	134.06	107.76	160.36	209.11	165.84	252.37									100.22
669												175.76	153.89	197.64	78.38	53.29	103.47	175.71	140.2	211.22												288.1	262.74	313.46	134.09	107.76	160.42	209.16	165.84	252.48									100.25
670												175.81	153.91	197.72	78.4	53.28	103.51	175.74	140.19	211.28												288.26	262.87	313.65	134.11	107.76	160.47	209.21	165.84	252.58									100.28
671												175.87	153.93	197.8	78.41	53.27	103.56	175.76	140.18	211.34												288.41	262.99	313.83	134.14	107.75	160.53	209.27	165.84	252.69									100.31
672												175.92	153.95	197.89	78.43	53.25	103.61	175.79	140.17	211.4												288.57	263.12	314.02	134.17	107.75	160.58	209.32	165.85	252.79									100.34
673												175.97	153.97	197.97	78.45	53.24	103.66	175.81	140.17	211.46												288.72	263.24	314.21	134.19	107.75	160.63	209.37	165.85	252.9									100.36
674												176.03	154	198.05	78.47	53.23	103.71	175.84	140.16	211.52												288.88	263.36	314.39	134.22	107.75	160.69	209.42	165.85	253									100.39
675												176.08	154.02	198.14	78.49	53.22	103.75	175.87	140.15	211.58												289.03	263.48	314.58	134.24	107.74	160.74	209.48	165.85	253.11									100.42
676												176.13	154.04	198.22	78.51	53.21	103.8	175.89	140.14	211.64												289.18	263.61	314.76	134.27	107.74	160.79	209.53	165.85	253.21									100.45
677												176.18	154.06	198.3	78.52	53.2	103.85	175.92	140.14	211.7												289.34	263.73	314.95	134.29	107.74	160.85	209.58	165.85	253.31									100.47
678												176.23	154.08	198.39	78.54	53.19	103.9	175.94	140.13	211.76												289.49	263.85	315.13	134.32	107.73	160.9	209.63	165.85	253.42									100.5
679												176.29	154.1	198.47	78.56	53.18	103.94	175.97	140.12	211.82												289.64	263.97	315.32	134.34	107.73	160.95	209.68	165.85	253.52									100.53
680												176.34	154.12	198.55	78.58	53.16	103.99	175.99	140.12	211.87												289.8	264.09	315.5	134.37	107.73	161.01	209.74	165.85	253.62									100.56
681												176.39	154.15	198.63	78.6	53.15	104.04	176.02	140.11	211.93												289.95	264.21	315.69	134.39	107.73	161.06	209.79	165.85	253.73									100.58
682												176.44	154.17	198.72	78.61	53.14	104.09	176.04	140.1	211.99												290.1	264.33	315.87	134.42	107.72	161.11	209.84	165.85	253.83									100.61
683												176.49	154.19	198.8	78.63	53.13	104.13	176.07	140.09	212.05												290.25	264.46	316.05	134.44	107.72	161.16	209.89	165.85	253.93									100.64
684												176.54	154.21	198.88	78.65	53.12	104.18	176.09	140.09	212.1												290.41	264.58	316.24	134.47	107.72	161.21	209.94	165.85	254.03									100.66
685												176.59	154.23	198.96	78.67	53.11	104.23	176.12	140.08	212.16												290.56	264.7	316.42	134.49	107.71	161.27	209.99	165.85	254.13									100.69
686												176.64	154.25	199.04	78.68	53.1	104.27	176.14	140.07	212.22												290.71	264.81	316.6	134.51	107.71	161.32	210.04	165.85	254.23									100.72
687												176.7	154.27	199.12	78.7	53.08	104.32	176.17	140.06	212.27												290.86	264.93	316.79	134.54	107.71	161.37	210.09	165.85	254.33									100.74
688												176.75	154.29	199.2	78.72	53.07	104.36	176.19	140.06	212.33												291.01	265.05	316.97	134.56	107.7	161.42	210.14	165.85	254.44									100.77
689												176.8	154.31	199.28	78.74	53.06	104.41	176.22	140.05	212.39												291.16	265.17	317.15	134.59	107.7	161.47	210.19	165.84	254.54									100.8
690												176.85	154.33	199.37	78.75	53.05	104.46	176.24	140.04	212.44												291.31	265.29	317.33	134.61	107.7	161.52	210.24	165.84	254.64									100.82
691												176.9	154.35	199.45	78.77	53.04	104.5	176.27	140.03	212.5												291.46	265.41	317.52	134.63	107.69	161.57	210.29	165.84	254.74									100.85
692												176.95	154.37	199.53	78.79	53.03	104.55	176.29	140.02	212.55												291.61	265.53	317.7	134.66	107.69	161.62	210.34	165.84	254.83									100.88
693												177	154.39	199.61	78.8	53.02	104.59	176.31	140.02	212.61												291.76	265.64	317.88	134.68	107.69	161.67	210.39	165.84	254.93									100.9
694												177.05	154.41	199.69	78.82	53	104.64	176.34	140.01	212.66												291.91	265.76	318.06	134.7	107.68	161.72	210.44	165.84	255.03									100.93
695												177.1	154.42	199.77	78.84	52.99	104.68	176.36	140	212.72												292.06	265.88	318.24	134.73	107.68	161.77	210.48	165.84	255.13									100.95
696												177.14	154.44	199.85	78.85	52.98	104.73	176.38	139.99	212.77												292.21	265.99	318.42	134.75	107.68	161.82	210.53	165.84	255.23									100.98
697												177.19	154.46	199.93	78.87	52.97	104.77	176.41	139.99	212.83												292.36	266.11	318.6	134.77	107.67	161.87	210.58	165.83	255.33									101.01
698												177.24	154.48	200	78.89	52.96	104.82	176.43	139.98	212.88												292.5	266.23	318.78	134.8	107.67	161.92	210.63	165.83	255.43									101.03
699												177.29	154.5	200.08	78.9	52.95	104.86	176.45	139.97	212.94												292.65	266.34	318.96	134.82	107.67	161.97	210.68	165.83	255.52									101.06
700												177.34	154.52	200.16	78.92	52.93	104.91	176.48	139.96	212.99												292.8	266.46	319.14	134.84	107.66	162.02	210.73	165.83	255.62									101.08
701												177.39	154.54	200.24	78.94	52.92	104.95	176.5	139.95	213.05												292.95	266.57	319.32	134.86	107.66	162.07	210.77	165.83	255.72									101.11
702												177.44	154.55	200.32	78.95	52.91	105	176.52	139.95	213.1												293.1	266.69	319.5	134.89	107.65	162.12	210.82	165.83	255.81									101.14
703												177.49	154.57	200.4	78.97	52.9	105.04	176.55	139.94	213.15												293.24	266.8	319.68	134.91	107.65	162.17	210.87	165.82	255.91									101.16
704												177.53	154.59	200.48	78.99	52.89	105.09	176.57	139.93	213.21												293.39	266.92	319.86	134.93	107.65	162.22	210.91	165.82	256.01									101.19
705												177.58	154.61	200.56	79	52.88	105.13	176.59	139.92	213.26												293.54	267.03	320.04	134.95	107.64	162.27	210.96	165.82	256.1									101.21
706												177.63	154.62	200.63	79.02	52.87	105.17	176.61	139.91	213.31												293.68	267.15	320.22	134.98	107.64	162.31	211.01	165.82	256.2									101.24
707												177.68	154.64	200.71	79.04	52.85	105.22	176.64	139.91	213.36												293.83	267.26	320.4	135	107.64	162.36	211.05	165.82	256.29									101.26
708												177.72	154.66	200.79	79.05	52.84	105.26	176.66	139.9	213.42												293.97	267.37	320.58	135.02	107.63	162.41	211.1	165.81	256.39									101.29
709												177.77	154.68	200.87	79.07	52.83	105.31	176.68	139.89	213.47												294.12	267.49	320.76	135.04	107.63	162.46	211.15	165.81	256.48									101.31
710												177.82	154.69	200.94	79.08	52.82	105.35	176.7	139.88	213.52												294.27	267.6	320.93	135.06	107.62	162.51	211.19	165.81	256.58									101.34
711												177.87	154.71	201.02	79.1	52.81	105.39	176.72	139.87	213.57												294.41	267.71	321.11	135.09	107.62	162.55	211.24	165.81	256.67									101.36
712												177.91	154.73	201.1	79.12	52.8	105.44	176.75	139.87	213.62												294.56	267.82	321.29	135.11	107.62	162.6	211.28	165.8	256.77									101.39
713												177.96	154.74	201.17	79.13	52.78	105.48	176.77	139.86	213.68												294.7	267.93	321.47	135.13	107.61	162.65	211.33	165.8	256.86									101.41
714												178.01	154.76	201.25	79.15	52.77	105.52	176.79	139.85	213.73												294.85	268.05	321.64	135.15	107.61	162.69	211.38	165.8	256.95									101.44
715												178.05	154.78	201.33	79.16	52.76	105.57	176.81	139.84	213.78												294.99	268.16	321.82	135.17	107.6	162.74	211.42	165.79	257.05									101.46
716												178.1	154.79	201.4	79.18	52.75	105.61	176.83	139.83	213.83												295.13	268.27	322	135.19	107.6	162.79	211.47	165.79	257.14									101.48
717												178.15	154.81	201.48	79.19	52.74	105.65	176.85	139.83	213.88												295.28	268.38	322.17	135.21	107.59	162.83	211.51	165.79	257.23									101.51
718												178.19	154.83	201.56	79.21	52.73	105.69	176.87	139.82	213.93												295.42	268.49	322.35	135.24	107.59	162.88	211.56	165.78	257.33									101.53
719												178.24	154.84	201.63	79.22	52.71	105.74	176.9	139.81	213.98												295.56	268.6	322.53	135.26	107.59	162.93	211.6	165.78	257.42									101.56
720												178.28	154.86	201.71	79.24	52.7	105.78	176.92	139.8	214.03												295.71	268.71	322.7	135.28	107.58	162.97	211.64	165.78	257.51									101.58
721												178.33	154.87	201.78	79.26	52.69	105.82	176.94	139.79	214.08												295.85	268.82	322.88	135.3	107.58	163.02	211.69	165.77	257.6									101.61
722												178.37	154.89	201.86	79.27	52.68	105.86	176.96	139.79	214.13												295.99	268.93	323.05	135.32	107.57	163.06	211.73	165.77	257.69									101.63
723												178.42	154.9	201.93	79.29	52.67	105.91	176.98	139.78	214.18												296.13	269.04	323.23	135.34	107.57	163.11	211.78	165.77	257.79									101.65
724												178.46	154.92	202.01	79.3	52.66	105.95	177	139.77	214.23												296.28	269.15	323.41	135.36	107.56	163.16	211.82	165.76	257.88									101.68
725												178.51	154.94	202.08	79.32	52.64	105.99	177.02	139.76	214.28												296.42	269.26	323.58	135.38	107.56	163.2	211.86	165.76	257.97									101.7
726												178.56	154.95	202.16	79.33	52.63	106.03	177.04	139.75	214.33												296.56	269.37	323.76	135.4	107.56	163.25	211.91	165.76	258.06									101.73
727												178.6	154.97	202.23	79.35	52.62	106.07	177.06	139.74	214.38												296.7	269.47	323.93	135.42	107.55	163.29	211.95	165.75	258.15									101.75
728												178.64	154.98	202.31	79.36	52.61	106.11	177.08	139.74	214.43												296.84	269.58	324.1	135.44	107.55	163.34	211.99	165.75	258.24									101.77
729												178.69	155	202.38	79.38	52.6	106.16	177.1	139.73	214.48												296.98	269.69	324.28	135.46	107.54	163.38	212.04	165.74	258.33									101.8
730												178.73	155.01	202.46	79.39	52.59	106.2	177.12	139.72	214.52												297.12	269.8	324.45	135.48	107.54	163.43	212.08	165.74	258.42									101.82
731												178.78	155.02	202.53	79.41	52.57	106.24	177.14	139.71	214.57												297.27	269.9	324.63	135.5	107.53	163.47	212.12	165.74	258.51									101.84
732												178.82	155.04	202.61	79.42	52.56	106.28	177.16	139.7	214.62												297.41	270.01	324.8	135.52	107.53	163.51	212.16	165.73	258.6									101.87
733												178.87	155.05	202.68	79.44	52.55	106.32	177.18	139.69	214.67												297.55	270.12	324.97	135.54	107.52	163.56	212.21	165.73	258.68									101.89
734												178.91	155.07	202.75	79.45	52.54	106.36	177.2	139.69	214.72												297.69	270.22	325.15	135.56	107.52	163.6	212.25	165.72	258.77									101.91
735												178.95	155.08	202.83	79.46	52.53	106.4	177.22	139.68	214.76												297.82	270.33	325.32	135.58	107.51	163.65	212.29	165.72	258.86									101.94
736												179	155.1	202.9	79.48	52.51	106.44	177.24	139.67	214.81												297.96	270.44	325.49	135.6	107.51	163.69	212.33	165.72	258.95									101.96
737												179.04	155.11	202.97	79.49	52.5	106.48	177.26	139.66	214.86												298.1	270.54	325.67	135.62	107.5	163.73	212.37	165.71	259.04									101.98
738												179.08	155.12	203.04	79.51	52.49	106.52	177.28	139.65	214.9												298.24	270.65	325.84	135.64	107.5	163.78	212.42	165.71	259.12									102.01
739												179.13	155.14	203.12	79.52	52.48	106.56	177.3	139.65	214.95												298.38	270.75	326.01	135.66	107.49	163.82	212.46	165.7	259.21									102.03
740												179.17	155.15	203.19	79.54	52.47	106.6	177.32	139.64	215												298.52	270.86	326.18	135.68	107.49	163.86	212.5	165.7	259.3									102.05
741												179.21	155.16	203.26	79.55	52.46	106.64	177.34	139.63	215.04												298.66	270.96	326.35	135.7	107.48	163.91	212.54	165.69	259.39									102.07
742												179.26	155.18	203.34	79.56	52.44	106.68	177.36	139.62	215.09												298.8	271.07	326.53	135.71	107.48	163.95	212.58	165.69	259.47									102.1
743												179.3	155.19	203.41	79.58	52.43	106.72	177.37	139.61	215.14												298.93	271.17	326.7	135.73	107.48	163.99	212.62	165.68	259.56									102.12
744												179.34	155.2	203.48	79.59	52.42	106.76	177.39	139.6	215.18												299.07	271.27	326.87	135.75	107.47	164.03	212.66	165.68	259.64									102.14
745												179.38	155.22	203.55	79.61	52.41	106.8	177.41	139.59	215.23												299.21	271.38	327.04	135.77	107.47	164.08	212.7	165.67	259.73									102.16
746												179.43	155.23	203.62	79.62	52.4	106.84	177.43	139.59	215.27												299.35	271.48	327.21	135.79	107.46	164.12	212.74	165.67	259.82									102.19
747												179.47	155.24	203.69	79.63	52.39	106.88	177.45	139.58	215.32												299.48	271.58	327.38	135.81	107.46	164.16	212.78	165.66	259.9									102.21
748												179.51	155.26	203.77	79.65	52.37	106.92	177.47	139.57	215.37												299.62	271.69	327.55	135.83	107.45	164.2	212.82	165.66	259.99									102.23
749												179.55	155.27	203.84	79.66	52.36	106.96	177.49	139.56	215.41												299.76	271.79	327.72	135.84	107.45	164.24	212.86	165.65	260.07									102.25
750												179.59	155.28	203.91	79.68	52.35	107	177.5	139.55	215.46												299.89	271.89	327.89	135.86	107.44	164.29	212.9	165.65	260.16									102.28
751												179.64	155.29	203.98	79.69	52.34	107.04	177.52	139.54	215.5												300.03	271.99	328.06	135.88	107.44	164.33	212.94	165.64	260.24									102.3
752												179.68	155.31	204.05	79.7	52.33	107.08	177.54	139.54	215.54												300.16	272.09	328.23	135.9	107.43	164.37	212.98	165.64	260.33									102.32
753												179.72	155.32	204.12	79.72	52.32	107.12	177.56	139.53	215.59												300.3	272.2	328.4	135.92	107.43	164.41	213.02	165.63	260.41									102.34
754												179.76	155.33	204.19	79.73	52.3	107.16	177.58	139.52	215.63												300.43	272.3	328.57	135.94	107.42	164.45	213.06	165.63	260.49									102.36
755												179.8	155.34	204.26	79.74	52.29	107.2	177.59	139.51	215.68												300.57	272.4	328.74	135.95	107.41	164.49	213.1	165.62	260.58									102.39
756												179.84	155.35	204.33	79.76	52.28	107.23	177.61	139.5	215.72												300.7	272.5	328.91	135.97	107.41	164.53	213.14	165.62	260.66									102.41
757												179.88	155.37	204.4	79.77	52.27	107.27	177.63	139.49	215.77												300.84	272.6	329.08	135.99	107.4	164.57	213.18	165.61	260.74									102.43
758												179.92	155.38	204.47	79.78	52.26	107.31	177.65	139.49	215.81												300.97	272.7	329.24	136.01	107.4	164.61	213.22	165.6	260.83									102.45
759												179.97	155.39	204.54	79.8	52.25	107.35	177.66	139.48	215.85												301.11	272.8	329.41	136.02	107.39	164.65	213.25	165.6	260.91									102.47
760												180.01	155.4	204.61	79.81	52.23	107.39	177.68	139.47	215.9												301.24	272.9	329.58	136.04	107.39	164.69	213.29	165.59	260.99									102.49
761												180.05	155.41	204.68	79.82	52.22	107.43	177.7	139.46	215.94												301.37	273	329.75	136.06	107.38	164.73	213.33	165.59	261.07									102.52
762												180.09	155.42	204.75	79.84	52.21	107.46	177.72	139.45	215.98												301.51	273.1	329.92	136.08	107.38	164.77	213.37	165.58	261.15									102.54
763												180.13	155.44	204.82	79.85	52.2	107.5	177.73	139.44	216.03												301.64	273.2	330.08	136.09	107.37	164.81	213.41	165.58	261.24									102.56
764												180.17	155.45	204.89	79.86	52.19	107.54	177.75	139.43	216.07												301.77	273.3	330.25	136.11	107.37	164.85	213.44	165.57	261.32									102.58
765												180.21	155.46	204.96	79.88	52.18	107.58	177.77	139.43	216.11												301.91	273.4	330.42	136.13	107.36	164.89	213.48	165.56	261.4									102.6
766												180.25	155.47	205.02	79.89	52.16	107.61	177.79	139.42	216.15												302.04	273.49	330.59	136.14	107.36	164.93	213.52	165.56	261.48									102.62
767												180.29	155.48	205.09	79.9	52.15	107.65	177.8	139.41	216.2												302.17	273.59	330.75	136.16	107.35	164.97	213.56	165.55	261.56									102.64
768												180.33	155.49	205.16	79.91	52.14	107.69	177.82	139.4	216.24												302.3	273.69	330.92	136.18	107.35	165.01	213.59	165.55	261.64									102.66
769												180.37	155.5	205.23	79.93	52.13	107.73	177.84	139.39	216.28												302.44	273.79	331.09	136.2	107.34	165.05	213.63	165.54	261.72									102.69
770												180.41	155.51	205.3	79.94	52.12	107.76	177.85	139.38	216.32												302.57	273.88	331.25	136.21	107.34	165.09	213.67	165.53	261.8									102.71
771												180.44	155.52	205.37	79.95	52.11	107.8	177.87	139.38	216.36												302.7	273.98	331.42	136.23	107.33	165.13	213.7	165.53	261.88									102.73
772												180.48	155.53	205.43	79.97	52.09	107.84	177.89	139.37	216.4												302.83	274.08	331.58	136.25	107.33	165.17	213.74	165.52	261.96									102.75
773												180.52	155.54	205.5	79.98	52.08	107.87	177.9	139.36	216.45												302.96	274.18	331.75	136.26	107.32	165.2	213.78	165.51	262.04									102.77
774												180.56	155.55	205.57	79.99	52.07	107.91	177.92	139.35	216.49												303.09	274.27	331.91	136.28	107.31	165.24	213.81	165.51	262.12									102.79
775												180.6	155.56	205.64	80	52.06	107.95	177.93	139.34	216.53												303.22	274.37	332.08	136.3	107.31	165.28	213.85	165.5	262.2									102.81
776												180.64	155.57	205.7	80.02	52.05	107.98	177.95	139.33	216.57												303.35	274.46	332.24	136.31	107.3	165.32	213.89	165.5	262.28									102.83
777												180.68	155.58	205.77	80.03	52.04	108.02	177.97	139.32	216.61												303.48	274.56	332.41	136.33	107.3	165.36	213.92	165.49	262.36									102.85
778												180.72	155.59	205.84	80.04	52.02	108.06	177.98	139.32	216.65												303.61	274.65	332.57	136.34	107.29	165.4	213.96	165.48	262.43									102.87
779												180.75	155.6	205.9	80.05	52.01	108.09	178	139.31	216.69												303.74	274.75	332.74	136.36	107.29	165.43	213.99	165.48	262.51									102.89
780												180.79	155.61	205.97	80.06	52	108.13	178.02	139.3	216.73												303.87	274.84	332.9	136.38	107.28	165.47	214.03	165.47	262.59									102.91
781												180.83	155.62	206.04	80.08	51.99	108.17	178.03	139.29	216.77												304	274.94	333.07	136.39	107.28	165.51	214.07	165.46	262.67									102.93
782												180.87	155.63	206.1	80.09	51.98	108.2	178.05	139.28	216.81												304.13	275.03	333.23	136.41	107.27	165.55	214.1	165.46	262.75									102.95
783												180.91	155.64	206.17	80.1	51.97	108.24	178.06	139.27	216.85												304.26	275.13	333.39	136.42	107.27	165.58	214.14	165.45	262.82									102.97
784												180.94	155.65	206.24	80.11	51.95	108.27	178.08	139.27	216.89												304.39	275.22	333.56	136.44	107.26	165.62	214.17	165.44	262.9									102.99
785												180.98	155.66	206.3	80.13	51.94	108.31	178.09	139.26	216.93												304.52	275.32	333.72	136.46	107.25	165.66	214.21	165.43	262.98									103.01
786												181.02	155.67	206.37	80.14	51.93	108.34	178.11	139.25	216.97												304.65	275.41	333.88	136.47	107.25	165.69	214.24	165.43	263.05									103.03
787												181.06	155.68	206.43	80.15	51.92	108.38	178.12	139.24	217.01												304.78	275.5	334.05	136.49	107.24	165.73	214.28	165.42	263.13									103.05
788												181.09	155.69	206.5	80.16	51.91	108.41	178.14	139.23	217.05												304.9	275.6	334.21	136.5	107.24	165.77	214.31	165.41	263.21									103.07
789												181.13	155.7	206.56	80.17	51.9	108.45	178.15	139.22	217.09												305.03	275.69	334.37	136.52	107.23	165.8	214.34	165.41	263.28									103.09
790												181.17	155.71	206.63	80.18	51.88	108.49	178.17	139.22	217.13												305.16	275.78	334.54	136.53	107.23	165.84	214.38	165.4	263.36									103.11
791												181.21	155.72	206.69	80.2	51.87	108.52	178.19	139.21	217.16												305.29	275.87	334.7	136.55	107.22	165.88	214.41	165.39	263.43									103.13
792												181.24	155.72	206.76	80.21	51.86	108.56	178.2	139.2	217.2												305.41	275.97	334.86	136.56	107.21	165.91	214.45	165.39	263.51									103.15
793												181.28	155.73	206.82	80.22	51.85	108.59	178.22	139.19	217.24												305.54	276.06	335.02	136.58	107.21	165.95	214.48	165.38	263.58									103.17
794												181.32	155.74	206.89	80.23	51.84	108.62	178.23	139.18	217.28												305.67	276.15	335.18	136.59	107.2	165.98	214.51	165.37	263.66									103.19
795												181.35	155.75	206.95	80.24	51.83	108.66	178.24	139.17	217.32												305.79	276.24	335.35	136.61	107.2	166.02	214.55	165.36	263.73									103.21
796												181.39	155.76	207.02	80.25	51.82	108.69	178.26	139.16	217.35												305.92	276.33	335.51	136.62	107.19	166.05	214.58	165.36	263.81									103.23
797												181.42	155.77	207.08	80.27	51.8	108.73	178.27	139.16	217.39												306.05	276.42	335.67	136.64	107.19	166.09	214.62	165.35	263.88									103.25
798												181.46	155.78	207.15	80.28	51.79	108.76	178.29	139.15	217.43												306.17	276.51	335.83	136.65	107.18	166.13	214.65	165.34	263.96									103.27
799												181.5	155.78	207.21	80.29	51.78	108.8	178.3	139.14	217.47												306.3	276.6	335.99	136.67	107.18	166.16	214.68	165.33	264.03									103.29
800												181.53	155.79	207.27	80.3	51.77	108.83	178.32	139.13	217.51												306.42	276.69	336.15	136.68	107.17	166.2	214.72	165.33	264.1									103.31
801												181.57	155.8	207.34	80.31	51.76	108.87	178.33	139.12	217.54												306.55	276.78	336.31	136.7	107.16	166.23	214.75	165.32	264.18									103.33
802												181.6	155.81	207.4	80.32	51.75	108.9	178.35	139.11	217.58												306.67	276.87	336.47	136.71	107.16	166.27	214.78	165.31	264.25									103.34
803												181.64	155.82	207.46	80.33	51.74	108.93	178.36	139.11	217.62												306.8	276.96	336.63	136.73	107.15	166.3	214.81	165.31	264.32									103.36
804												181.68	155.82	207.53	80.35	51.72	108.97	178.38	139.1	217.65												306.92	277.05	336.79	136.74	107.15	166.33	214.85	165.3	264.4									103.38
805												181.71	155.83	207.59	80.36	51.71	109	178.39	139.09	217.69												307.05	277.14	336.95	136.76	107.14	166.37	214.88	165.29	264.47									103.4
806												181.75	155.84	207.65	80.37	51.7	109.04	178.4	139.08	217.73												307.17	277.23	337.11	136.77	107.14	166.4	214.91	165.28	264.54									103.42
807												181.78	155.85	207.72	80.38	51.69	109.07	178.42	139.07	217.76												307.29	277.32	337.27	136.78	107.13	166.44	214.94	165.27	264.61									103.44
808												181.82	155.85	207.78	80.39	51.68	109.1	178.43	139.06	217.8												307.42	277.41	337.43	136.8	107.12	166.47	214.98	165.27	264.68									103.46
809												181.85	155.86	207.84	80.4	51.67	109.14	178.45	139.06	217.84												307.54	277.5	337.59	136.81	107.12	166.51	215.01	165.26	264.76									103.48
810												181.89	155.87	207.9	80.41	51.66	109.17	178.46	139.05	217.87												307.66	277.58	337.75	136.83	107.11	166.54	215.04	165.25	264.83									103.5
811												181.92	155.88	207.97	80.42	51.64	109.2	178.47	139.04	217.91												307.79	277.67	337.9	136.84	107.11	166.57	215.07	165.24	264.9									103.51
812												181.96	155.88	208.03	80.43	51.63	109.24	178.49	139.03	217.94												307.91	277.76	338.06	136.85	107.1	166.61	215.1	165.24	264.97									103.53
813												181.99	155.89	208.09	80.44	51.62	109.27	178.5	139.02	217.98												308.03	277.85	338.22	136.87	107.09	166.64	215.13	165.23	265.04									103.55
814												182.02	155.9	208.15	80.46	51.61	109.3	178.51	139.01	218.01												308.16	277.93	338.38	136.88	107.09	166.67	215.17	165.22	265.11									103.57
815												182.06	155.9	208.21	80.47	51.6	109.33	178.53	139.01	218.05												308.28	278.02	338.54	136.9	107.08	166.71	215.2	165.21	265.18									103.59
816												182.09	155.91	208.28	80.48	51.59	109.37	178.54	139	218.08												308.4	278.11	338.69	136.91	107.08	166.74	215.23	165.2	265.25									103.61
817												182.13	155.92	208.34	80.49	51.58	109.4	178.55	138.99	218.12												308.52	278.19	338.85	136.92	107.07	166.77	215.26	165.2	265.32									103.62
818												182.16	155.92	208.4	80.5	51.57	109.43	178.57	138.98	218.15												308.64	278.28	339.01	136.94	107.07	166.81	215.29	165.19	265.39									103.64
819												182.2	155.93	208.46	80.51	51.55	109.46	178.58	138.97	218.19												308.77	278.37	339.17	136.95	107.06	166.84	215.32	165.18	265.46									103.66
820												182.23	155.94	208.52	80.52	51.54	109.5	178.59	138.96	218.22												308.89	278.45	339.32	136.96	107.05	166.87	215.35	165.17	265.53									103.68
821												182.26	155.94	208.58	80.53	51.53	109.53	178.61	138.96	218.26												309.01	278.54	339.48	136.98	107.05	166.91	215.38	165.16	265.6									103.7
822												182.3	155.95	208.64	80.54	51.52	109.56	178.62	138.95	218.29												309.13	278.62	339.64	136.99	107.04	166.94	215.41	165.16	265.67									103.71
823												182.33	155.96	208.7	80.55	51.51	109.59	178.63	138.94	218.33												309.25	278.71	339.79	137	107.04	166.97	215.44	165.15	265.74									103.73
824												182.36	155.96	208.76	80.56	51.5	109.63	178.65	138.93	218.36												309.37	278.79	339.95	137.02	107.03	167	215.47	165.14	265.81									103.75
825												182.4	155.97	208.83	80.57	51.49	109.66	178.66	138.92	218.4												309.49	278.88	340.1	137.03	107.02	167.03	215.5	165.13	265.88									103.77
826												182.43	155.98	208.89	80.58	51.48	109.69	178.67	138.92	218.43												309.61	278.96	340.26	137.04	107.02	167.07	215.53	165.12	265.95									103.79
827												182.46	155.98	208.95	80.59	51.46	109.72	178.69	138.91	218.46												309.73	279.05	340.42	137.06	107.01	167.1	215.56	165.12	266.01									103.8
828												182.5	155.99	209.01	80.6	51.45	109.75	178.7	138.9	218.5												309.85	279.13	340.57	137.07	107.01	167.13	215.59	165.11	266.08									103.82
829												182.53	155.99	209.07	80.61	51.44	109.78	178.71	138.89	218.53												309.97	279.22	340.73	137.08	107	167.16	215.62	165.1	266.15									103.84
830												182.56	156	209.13	80.62	51.43	109.82	178.72	138.88	218.56												310.09	279.3	340.88	137.09	107	167.19	215.65	165.09	266.22									103.86
831												182.6	156.01	209.18	80.63	51.42	109.85	178.74	138.87	218.6												310.21	279.38	341.04	137.11	106.99	167.23	215.68	165.08	266.28									103.87
832												182.63	156.01	209.24	80.64	51.41	109.88	178.75	138.87	218.63												310.33	279.47	341.19	137.12	106.98	167.26	215.71	165.07	266.35									103.89
833												182.66	156.02	209.3	80.65	51.4	109.91	178.76	138.86	218.66												310.45	279.55	341.35	137.13	106.98	167.29	215.74	165.07	266.42									103.91
834												182.69	156.02	209.36	80.66	51.39	109.94	178.77	138.85	218.7												310.57	279.63	341.5	137.15	106.97	167.32	215.77	165.06	266.49									103.93
835												182.72	156.03	209.42	80.67	51.37	109.97	178.79	138.84	218.73												310.68	279.71	341.65	137.16	106.97	167.35	215.8	165.05	266.55									103.94
836												182.76	156.03	209.48	80.68	51.36	110	178.8	138.83	218.76												310.8	279.8	341.81	137.17	106.96	167.38	215.83	165.04	266.62									103.96
837												182.79	156.04	209.54	80.69	51.35	110.03	178.81	138.83	218.79												310.92	279.88	341.96	137.18	106.95	167.41	215.86	165.03	266.68									103.98
838												182.82	156.04	209.6	80.7	51.34	110.06	178.82	138.82	218.83												311.04	279.96	342.12	137.2	106.95	167.44	215.89	165.02	266.75									104
839												182.85	156.05	209.66	80.71	51.33	110.1	178.83	138.81	218.86												311.16	280.04	342.27	137.21	106.94	167.47	215.92	165.02	266.82									104.01
840												182.89	156.06	209.72	80.72	51.32	110.13	178.85	138.8	218.89												311.27	280.12	342.42	137.22	106.94	167.5	215.94	165.01	266.88									104.03
841												182.92	156.06	209.77	80.73	51.31	110.16	178.86	138.79	218.92												311.39	280.2	342.58	137.23	106.93	167.53	215.97	165	266.95									104.05
842												182.95	156.07	209.83	80.74	51.3	110.19	178.87	138.78	218.96												311.51	280.29	342.73	137.25	106.93	167.57	216	164.99	267.01									104.06
843												182.98	156.07	209.89	80.75	51.29	110.22	178.88	138.78	218.99												311.62	280.37	342.88	137.26	106.92	167.6	216.03	164.98	267.08									104.08
844												183.01	156.08	209.95	80.76	51.28	110.25	178.89	138.77	219.02												311.74	280.45	343.04	137.27	106.91	167.63	216.06	164.97	267.14									104.1
845												183.04	156.08	210.01	80.77	51.26	110.28	178.91	138.76	219.05												311.86	280.53	343.19	137.28	106.91	167.66	216.09	164.96	267.21									104.11
846												183.07	156.09	210.06	80.78	51.25	110.31	178.92	138.75	219.08												311.97	280.61	343.34	137.29	106.9	167.69	216.11	164.95	267.27									104.13
847												183.11	156.09	210.12	80.79	51.24	110.34	178.93	138.74	219.11												312.09	280.69	343.49	137.31	106.9	167.72	216.14	164.95	267.34									104.15
848												183.14	156.09	210.18	80.8	51.23	110.37	178.94	138.74	219.14												312.21	280.77	343.64	137.32	106.89	167.74	216.17	164.94	267.4									104.16
849												183.17	156.1	210.24	80.81	51.22	110.4	178.95	138.73	219.18												312.32	280.85	343.8	137.33	106.88	167.77	216.2	164.93	267.46									104.18
850												183.2	156.1	210.29	80.82	51.21	110.43	178.96	138.72	219.21												312.44	280.93	343.95	137.34	106.88	167.8	216.22	164.92	267.53									104.2
851												183.23	156.11	210.35	80.83	51.2	110.46	178.97	138.71	219.24												312.55	281.01	344.1	137.35	106.87	167.83	216.25	164.91	267.59									104.21
852												183.26	156.11	210.41	80.84	51.19	110.49	178.99	138.7	219.27												312.67	281.09	344.25	137.36	106.87	167.86	216.28	164.9	267.66									104.23
853												183.29	156.12	210.46	80.85	51.18	110.52	179	138.7	219.3												312.78	281.16	344.4	137.38	106.86	167.89	216.31	164.89	267.72									104.25
854												183.32	156.12	210.52	80.86	51.17	110.55	179.01	138.69	219.33												312.9	281.24	344.55	137.39	106.85	167.92	216.33	164.89	267.78									104.26
855												183.35	156.13	210.58	80.87	51.15	110.58	179.02	138.68	219.36												313.01	281.32	344.7	137.4	106.85	167.95	216.36	164.88	267.85									104.28
856												183.38	156.13	210.63	80.87	51.14	110.61	179.03	138.67	219.39												313.13	281.4	344.85	137.41	106.84	167.98	216.39	164.87	267.91									104.3
857												183.41	156.13	210.69	80.88	51.13	110.63	179.04	138.66	219.42												313.24	281.48	345	137.42	106.84	168.01	216.41	164.86	267.97									104.31
858												183.44	156.14	210.75	80.89	51.12	110.66	179.05	138.66	219.45												313.35	281.56	345.15	137.43	106.83	168.04	216.44	164.85	268.03									104.33
859												183.47	156.14	210.8	80.9	51.11	110.69	179.06	138.65	219.48												313.47	281.63	345.3	137.44	106.82	168.06	216.47	164.84	268.1									104.34
860												183.5	156.15	210.86	80.91	51.1	110.72	179.08	138.64	219.51												313.58	281.71	345.45	137.46	106.82	168.09	216.49	164.83	268.16									104.36
861												183.53	156.15	210.91	80.92	51.09	110.75	179.09	138.63	219.54												313.7	281.79	345.6	137.47	106.81	168.12	216.52	164.82	268.22									104.38
862												183.56	156.16	210.97	80.93	51.08	110.78	179.1	138.62	219.57												313.81	281.87	345.75	137.48	106.81	168.15	216.55	164.81	268.28									104.39
863												183.59	156.16	211.02	80.94	51.07	110.81	179.11	138.62	219.6												313.92	281.94	345.9	137.49	106.8	168.18	216.57	164.81	268.34									104.41
864												183.62	156.16	211.08	80.95	51.06	110.84	179.12	138.61	219.63												314.03	282.02	346.05	137.5	106.8	168.21	216.6	164.8	268.4									104.42
865												183.65	156.17	211.14	80.96	51.05	110.87	179.13	138.6	219.66												314.15	282.1	346.2	137.51	106.79	168.23	216.63	164.79	268.46									104.44
866												183.68	156.17	211.19	80.96	51.04	110.89	179.14	138.59	219.69												314.26	282.17	346.35	137.52	106.78	168.26	216.65	164.78	268.53									104.46
867												183.71	156.17	211.25	80.97	51.03	110.92	179.15	138.59	219.72												314.37	282.25	346.5	137.53	106.78	168.29	216.68	164.77	268.59									104.47
868												183.74	156.18	211.3	80.98	51.01	110.95	179.16	138.58	219.74												314.48	282.32	346.65	137.54	106.77	168.32	216.7	164.76	268.65									104.49
869												183.77	156.18	211.36	80.99	51	110.98	179.17	138.57	219.77												314.6	282.4	346.79	137.56	106.77	168.35	216.73	164.75	268.71									104.5
870												183.8	156.18	211.41	81	50.99	111.01	179.18	138.56	219.8												314.71	282.47	346.94	137.57	106.76	168.37	216.75	164.74	268.77									104.52
871												183.83	156.19	211.46	81.01	50.98	111.04	179.19	138.55	219.83												314.82	282.55	347.09	137.58	106.75	168.4	216.78	164.73	268.83									104.53
872												183.86	156.19	211.52	81.02	50.97	111.06	179.2	138.55	219.86												314.93	282.62	347.24	137.59	106.75	168.43	216.81	164.72	268.89									104.55
873												183.88	156.19	211.57	81.03	50.96	111.09	179.21	138.54	219.89												315.04	282.7	347.39	137.6	106.74	168.45	216.83	164.71	268.95									104.57
874												183.91	156.2	211.63	81.03	50.95	111.12	179.22	138.53	219.92												315.15	282.77	347.53	137.61	106.74	168.48	216.86	164.71	269.01									104.58
875												183.94	156.2	211.68	81.04	50.94	111.15	179.23	138.52	219.94												315.26	282.85	347.68	137.62	106.73	168.51	216.88	164.7	269.07									104.6
876												183.97	156.2	211.74	81.05	50.93	111.17	179.24	138.52	219.97												315.38	282.92	347.83	137.63	106.72	168.54	216.91	164.69	269.13									104.61
877												184	156.21	211.79	81.06	50.92	111.2	179.25	138.51	220												315.49	283	347.97	137.64	106.72	168.56	216.93	164.68	269.18									104.63
878												184.03	156.21	211.84	81.07	50.91	111.23	179.26	138.5	220.03												315.6	283.07	348.12	137.65	106.71	168.59	216.96	164.67	269.24									104.64
879												184.06	156.21	211.9	81.08	50.9	111.26	179.27	138.49	220.06												315.71	283.14	348.27	137.66	106.71	168.62	216.98	164.66	269.3									104.66
880												184.08	156.22	211.95	81.09	50.89	111.28	179.28	138.49	220.08												315.82	283.22	348.41	137.67	106.7	168.64	217.01	164.65	269.36									104.67
881												184.11	156.22	212	81.09	50.88	111.31	179.29	138.48	220.11												315.93	283.29	348.56	137.68	106.7	168.67	217.03	164.64	269.42									104.69
882												184.14	156.22	212.06	81.1	50.87	111.34	179.3	138.47	220.14												316.04	283.36	348.71	137.69	106.69	168.7	217.05	164.63	269.48									104.7
883												184.17	156.23	212.11	81.11	50.86	111.37	179.31	138.46	220.17												316.15	283.44	348.85	137.7	106.68	168.72	217.08	164.62	269.54									104.72
884												184.2	156.23	212.16	81.12	50.84	111.39	179.32	138.45	220.19												316.25	283.51	349	137.71	106.68	168.75	217.1	164.61	269.59									104.73
885												184.22	156.23	212.22	81.13	50.83	111.42	179.33	138.45	220.22												316.36	283.58	349.14	137.72	106.67	168.77	217.13	164.6	269.65									104.75
886												184.25	156.23	212.27	81.14	50.82	111.45	179.34	138.44	220.25												316.47	283.66	349.29	137.73	106.67	168.8	217.15	164.6	269.71									104.76
887												184.28	156.24	212.32	81.14	50.81	111.47	179.35	138.43	220.27												316.58	283.73	349.43	137.74	106.66	168.83	217.18	164.59	269.77									104.78
888												184.31	156.24	212.37	81.15	50.8	111.5	179.36	138.42	220.3												316.69	283.8	349.58	137.75	106.65	168.85	217.2	164.58	269.82									104.79
889												184.33	156.24	212.43	81.16	50.79	111.53	179.37	138.42	220.33												316.8	283.87	349.72	137.76	106.65	168.88	217.22	164.57	269.88									104.81
890												184.36	156.24	212.48	81.17	50.78	111.55	179.38	138.41	220.35												316.91	283.94	349.87	137.77	106.64	168.9	217.25	164.56	269.94									104.82
891												184.39	156.25	212.53	81.18	50.77	111.58	179.39	138.4	220.38												317.01	284.01	350.01	137.78	106.64	168.93	217.27	164.55	269.99									104.84
892												184.42	156.25	212.58	81.18	50.76	111.61	179.4	138.39	220.41												317.12	284.09	350.16	137.79	106.63	168.95	217.3	164.54	270.05									104.85
893												184.44	156.25	212.63	81.19	50.75	111.63	179.41	138.39	220.43												317.23	284.16	350.3	137.8	106.63	168.98	217.32	164.53	270.11									104.87
894												184.47	156.25	212.69	81.2	50.74	111.66	179.42	138.38	220.46												317.34	284.23	350.45	137.81	106.62	169	217.34	164.52	270.16									104.88
895												184.5	156.26	212.74	81.21	50.73	111.69	179.43	138.37	220.49												317.44	284.3	350.59	137.82	106.61	169.03	217.37	164.51	270.22									104.9
896												184.52	156.26	212.79	81.22	50.72	111.71	179.44	138.36	220.51												317.55	284.37	350.73	137.83	106.61	169.06	217.39	164.5	270.28									104.91
897												184.55	156.26	212.84	81.22	50.71	111.74	179.45	138.36	220.54												317.66	284.44	350.88	137.84	106.6	169.08	217.41	164.49	270.33									104.92
898												184.58	156.26	212.89	81.23	50.7	111.76	179.46	138.35	220.56												317.77	284.51	351.02	137.85	106.6	169.11	217.44	164.48	270.39									104.94
899												184.6	156.26	212.94	81.24	50.69	111.79	179.47	138.34	220.59												317.87	284.58	351.16	137.86	106.59	169.13	217.46	164.47	270.44									104.95
900												184.63	156.27	212.99	81.25	50.68	111.82	179.47	138.33	220.62												317.98	284.65	351.31	137.87	106.58	169.15	217.48	164.46	270.5									104.97
901												184.66	156.27	213.05	81.26	50.67	111.84	179.48	138.33	220.64												318.08	284.72	351.45	137.88	106.58	169.18	217.5	164.46	270.55									104.98
902												184.68	156.27	213.1	81.26	50.66	111.87	179.49	138.32	220.67												318.19	284.79	351.59	137.89	106.57	169.2	217.53	164.45	270.61									105
903												184.71	156.27	213.15	81.27	50.65	111.89	179.5	138.31	220.69												318.3	284.86	351.74	137.9	106.57	169.23	217.55	164.44	270.66									105.01
904												184.74	156.27	213.2	81.28	50.64	111.92	179.51	138.3	220.72												318.4	284.93	351.88	137.91	106.56	169.25	217.57	164.43	270.72									105.02
905												184.76	156.28	213.25	81.29	50.63	111.95	179.52	138.3	220.74												318.51	284.99	352.02	137.92	106.56	169.28	217.59	164.42	270.77									105.04
906												184.79	156.28	213.3	81.29	50.62	111.97	179.53	138.29	220.77												318.61	285.06	352.16	137.93	106.55	169.3	217.62	164.41	270.83									105.05
907												184.81	156.28	213.35	81.3	50.61	112	179.54	138.28	220.79												318.72	285.13	352.3	137.93	106.54	169.33	217.64	164.4	270.88									105.07
908												184.84	156.28	213.4	81.31	50.6	112.02	179.55	138.28	220.82												318.82	285.2	352.45	137.94	106.54	169.35	217.66	164.39	270.93									105.08
909												184.87	156.28	213.45	81.32	50.59	112.05	179.55	138.27	220.84												318.93	285.27	352.59	137.95	106.53	169.37	217.68	164.38	270.99									105.09
910												184.89	156.28	213.5	81.32	50.58	112.07	179.56	138.26	220.87												319.03	285.34	352.73	137.96	106.53	169.4	217.71	164.37	271.04									105.11
911												184.92	156.29	213.55	81.33	50.57	112.1	179.57	138.25	220.89												319.14	285.4	352.87	137.97	106.52	169.42	217.73	164.36	271.09									105.12
912												184.94	156.29	213.6	81.34	50.56	112.12	179.58	138.25	220.92												319.24	285.47	353.01	137.98	106.52	169.45	217.75	164.35	271.15									105.14
913												184.97	156.29	213.65	81.35	50.55	112.15	179.59	138.24	220.94												319.35	285.54	353.15	137.99	106.51	169.47	217.77	164.34	271.2									105.15
914												184.99	156.29	213.7	81.35	50.54	112.17	179.6	138.23	220.96												319.45	285.61	353.29	138	106.5	169.49	217.79	164.33	271.25									105.16
915												185.02	156.29	213.75	81.36	50.53	112.2	179.61	138.22	220.99												319.55	285.67	353.43	138.01	106.5	169.52	217.82	164.32	271.31									105.18
916												185.04	156.29	213.8	81.37	50.52	112.22	179.61	138.22	221.01												319.66	285.74	353.57	138.02	106.49	169.54	217.84	164.31	271.36									105.19
917												185.07	156.29	213.85	81.38	50.51	112.25	179.62	138.21	221.04												319.76	285.81	353.71	138.02	106.49	169.56	217.86	164.3	271.41									105.2
918												185.09	156.29	213.89	81.38	50.5	112.27	179.63	138.2	221.06												319.86	285.87	353.85	138.03	106.48	169.59	217.88	164.29	271.46									105.22
919												185.12	156.3	213.94	81.39	50.49	112.29	179.64	138.2	221.08												319.97	285.94	353.99	138.04	106.48	169.61	217.9	164.29	271.52									105.23
920												185.14	156.3	213.99	81.4	50.48	112.32	179.65	138.19	221.11												320.07	286.01	354.13	138.05	106.47	169.63	217.92	164.28	271.57									105.25
921												185.17	156.3	214.04	81.41	50.47	112.34	179.66	138.18	221.13												320.17	286.07	354.27	138.06	106.46	169.65	217.94	164.27	271.62									105.26
922												185.19	156.3	214.09	81.41	50.46	112.37	179.66	138.17	221.16												320.28	286.14	354.41	138.07	106.46	169.68	217.96	164.26	271.67									105.27
923												185.22	156.3	214.14	81.42	50.45	112.39	179.67	138.17	221.18												320.38	286.2	354.55	138.08	106.45	169.7	217.99	164.25	271.72									105.29
924												185.24	156.3	214.19	81.43	50.44	112.42	179.68	138.16	221.2												320.48	286.27	354.69	138.09	106.45	169.72	218.01	164.24	271.78									105.3
925												185.27	156.3	214.24	81.43	50.43	112.44	179.69	138.15	221.23												320.58	286.33	354.83	138.09	106.44	169.75	218.03	164.23	271.83									105.31
926												185.29	156.3	214.28	81.44	50.42	112.46	179.7	138.15	221.25												320.68	286.4	354.97	138.1	106.44	169.77	218.05	164.22	271.88									105.33
927												185.32	156.3	214.33	81.45	50.41	112.49	179.71	138.14	221.27												320.79	286.46	355.11	138.11	106.43	169.79	218.07	164.21	271.93									105.34
928												185.34	156.3	214.38	81.46	50.4	112.51	179.71	138.13	221.29												320.89	286.53	355.25	138.12	106.42	169.81	218.09	164.2	271.98									105.35
929												185.37	156.31	214.43	81.46	50.39	112.54	179.72	138.13	221.32												320.99	286.59	355.39	138.13	106.42	169.84	218.11	164.19	272.03									105.36
930												185.39	156.31	214.47	81.47	50.38	112.56	179.73	138.12	221.34												321.09	286.66	355.52	138.14	106.41	169.86	218.13	164.18	272.08									105.38
931												185.41	156.31	214.52	81.48	50.37	112.58	179.74	138.11	221.36												321.19	286.72	355.66	138.14	106.41	169.88	218.15	164.17	272.13									105.39
932												185.44	156.31	214.57	81.48	50.36	112.61	179.75	138.1	221.39												321.29	286.79	355.8	138.15	106.4	169.9	218.17	164.16	272.18									105.4
933												185.46	156.31	214.62	81.49	50.35	112.63	179.75	138.1	221.41												321.39	286.85	355.94	138.16	106.4	169.92	218.19	164.15	272.23									105.42
934												185.49	156.31	214.66	81.5	50.34	112.65	179.76	138.09	221.43												321.49	286.91	356.07	138.17	106.39	169.95	218.21	164.14	272.28									105.43
935												185.51	156.31	214.71	81.5	50.33	112.68	179.77	138.08	221.45												321.59	286.98	356.21	138.18	106.39	169.97	218.23	164.13	272.33									105.44
936												185.53	156.31	214.76	81.51	50.32	112.7	179.78	138.08	221.48												321.69	287.04	356.35	138.18	106.38	169.99	218.25	164.12	272.38									105.46
937												185.56	156.31	214.81	81.52	50.31	112.72	179.78	138.07	221.5												321.79	287.1	356.49	138.19	106.37	170.01	218.27	164.11	272.43									105.47
938												185.58	156.31	214.85	81.52	50.3	112.75	179.79	138.06	221.52												321.89	287.17	356.62	138.2	106.37	170.03	218.29	164.1	272.48									105.48
939												185.61	156.31	214.9	81.53	50.29	112.77	179.8	138.06	221.54												321.99	287.23	356.76	138.21	106.36	170.05	218.31	164.09	272.53									105.49
940												185.63	156.31	214.95	81.54	50.28	112.79	179.81	138.05	221.56												322.09	287.29	356.9	138.22	106.36	170.08	218.33	164.09	272.58									105.51
941												185.65	156.31	214.99	81.54	50.27	112.82	179.81	138.04	221.59												322.19	287.35	357.03	138.22	106.35	170.1	218.35	164.08	272.63									105.52
942												185.68	156.31	215.04	81.55	50.26	112.84	179.82	138.04	221.61												322.29	287.42	357.17	138.23	106.35	170.12	218.37	164.07	272.68									105.53
943												185.7	156.31	215.09	81.56	50.25	112.86	179.83	138.03	221.63												322.39	287.48	357.3	138.24	106.34	170.14	218.39	164.06	272.73									105.55
944												185.72	156.31	215.13	81.56	50.24	112.89	179.84	138.02	221.65												322.49	287.54	357.44	138.25	106.34	170.16	218.41	164.05	272.78									105.56
945												185.75	156.31	215.18	81.57	50.23	112.91	179.84	138.01	221.67												322.59	287.6	357.58	138.26	106.33	170.18	218.43	164.04	272.82									105.57
946												185.77	156.31	215.22	81.58	50.22	112.93	179.85	138.01	221.69												322.69	287.66	357.71	138.26	106.32	170.2	218.45	164.03	272.87									105.58
947												185.79	156.31	215.27	81.58	50.21	112.95	179.86	138	221.72												322.79	287.73	357.85	138.27	106.32	170.22	218.47	164.02	272.92									105.6
948												185.81	156.31	215.32	81.59	50.2	112.98	179.87	137.99	221.74												322.89	287.79	357.98	138.28	106.31	170.25	218.49	164.01	272.97									105.61
949												185.84	156.31	215.36	81.6	50.19	113	179.87	137.99	221.76												322.98	287.85	358.12	138.29	106.31	170.27	218.51	164	273.02									105.62
950												185.86	156.31	215.41	81.6	50.19	113.02	179.88	137.98	221.78												323.08	287.91	358.25	138.29	106.3	170.29	218.53	163.99	273.06									105.63
951												185.88	156.31	215.45	81.61	50.18	113.04	179.89	137.97	221.8												323.18	287.97	358.39	138.3	106.3	170.31	218.55	163.98	273.11									105.65
952												185.91	156.31	215.5	81.62	50.17	113.07	179.89	137.97	221.82												323.28	288.03	358.52	138.31	106.29	170.33	218.57	163.97	273.16									105.66
953												185.93	156.31	215.54	81.62	50.16	113.09	179.9	137.96	221.84												323.37	288.09	358.66	138.32	106.29	170.35	218.58	163.96	273.21									105.67
954												185.95	156.31	215.59	81.63	50.15	113.11	179.91	137.95	221.86												323.47	288.15	358.79	138.32	106.28	170.37	218.6	163.95	273.25									105.68
955												185.97	156.31	215.63	81.64	50.14	113.13	179.92	137.95	221.88												323.57	288.21	358.93	138.33	106.28	170.39	218.62	163.94	273.3									105.69
956												186	156.31	215.68	81.64	50.13	113.15	179.92	137.94	221.9												323.67	288.27	359.06	138.34	106.27	170.41	218.64	163.93	273.35									105.71
957												186.02	156.31	215.72	81.65	50.12	113.18	179.93	137.93	221.93												323.76	288.33	359.19	138.35	106.26	170.43	218.66	163.92	273.4									105.72
958												186.04	156.31	215.77	81.65	50.11	113.2	179.94	137.93	221.95												323.86	288.39	359.33	138.35	106.26	170.45	218.68	163.91	273.44									105.73
959												186.06	156.31	215.81	81.66	50.1	113.22	179.94	137.92	221.97												323.96	288.45	359.46	138.36	106.25	170.47	218.7	163.9	273.49									105.74
960												186.08	156.31	215.86	81.67	50.09	113.24	179.95	137.91	221.99												324.05	288.51	359.59	138.37	106.25	170.49	218.71	163.89	273.53									105.75
961												186.11	156.31	215.9	81.67	50.08	113.26	179.96	137.91	222.01												324.15	288.57	359.73	138.38	106.24	170.51	218.73	163.88	273.58									105.77
962												186.13	156.31	215.95	81.68	50.07	113.29	179.96	137.9	222.03												324.25	288.63	359.86	138.38	106.24	170.53	218.75	163.87	273.63									105.78
963												186.15	156.31	215.99	81.69	50.06	113.31	179.97	137.89	222.05												324.34	288.69	359.99	138.39	106.23	170.55	218.77	163.87	273.67									105.79
964												186.17	156.31	216.03	81.69	50.05	113.33	179.98	137.89	222.07												324.44	288.75	360.13	138.4	106.23	170.57	218.79	163.86	273.72									105.8
965												186.19	156.31	216.08	81.7	50.05	113.35	179.98	137.88	222.09												324.53	288.81	360.26	138.4	106.22	170.59	218.81	163.85	273.76									105.81
966												186.22	156.31	216.12	81.7	50.04	113.37	179.99	137.88	222.11												324.63	288.86	360.39	138.41	106.22	170.61	218.82	163.84	273.81									105.83
967												186.24	156.31	216.17	81.71	50.03	113.39	180	137.87	222.13												324.72	288.92	360.52	138.42	106.21	170.63	218.84	163.83	273.86									105.84
968												186.26	156.31	216.21	81.72	50.02	113.41	180	137.86	222.15												324.82	288.98	360.66	138.43	106.2	170.65	218.86	163.82	273.9									105.85
969												186.28	156.31	216.25	81.72	50.01	113.44	180.01	137.86	222.17												324.91	289.04	360.79	138.43	106.2	170.67	218.88	163.81	273.95									105.86
970												186.3	156.31	216.3	81.73	50	113.46	180.02	137.85	222.19												325.01	289.1	360.92	138.44	106.19	170.69	218.89	163.8	273.99									105.87
971												186.32	156.31	216.34	81.73	49.99	113.48	180.02	137.84	222.21												325.1	289.15	361.05	138.45	106.19	170.71	218.91	163.79	274.04									105.88
972												186.35	156.31	216.38	81.74	49.98	113.5	180.03	137.84	222.23												325.2	289.21	361.18	138.45	106.18	170.72	218.93	163.78	274.08									105.9
973												186.37	156.31	216.43	81.75	49.97	113.52	180.04	137.83	222.24												325.29	289.27	361.31	138.46	106.18	170.74	218.95	163.77	274.13									105.91
974												186.39	156.3	216.47	81.75	49.96	113.54	180.04	137.82	222.26												325.39	289.33	361.45	138.47	106.17	170.76	218.97	163.76	274.17									105.92
975												186.41	156.3	216.51	81.76	49.95	113.56	180.05	137.82	222.28												325.48	289.38	361.58	138.47	106.17	170.78	218.98	163.75	274.21									105.93
976												186.43	156.3	216.56	81.76	49.94	113.58	180.06	137.81	222.3												325.57	289.44	361.71	138.48	106.16	170.8	219	163.74	274.26									105.94
977												186.45	156.3	216.6	81.77	49.94	113.6	180.06	137.8	222.32												325.67	289.5	361.84	138.49	106.16	170.82	219.02	163.73	274.3									105.95
978												186.47	156.3	216.64	81.78	49.93	113.62	180.07	137.8	222.34												325.76	289.55	361.97	138.49	106.15	170.84	219.03	163.72	274.35									105.97
979												186.49	156.3	216.69	81.78	49.92	113.64	180.08	137.79	222.36												325.85	289.61	362.1	138.5	106.15	170.86	219.05	163.71	274.39									105.98
980												186.51	156.3	216.73	81.79	49.91	113.67	180.08	137.79	222.38												325.95	289.67	362.23	138.51	106.14	170.87	219.07	163.7	274.43									105.99
981												186.53	156.3	216.77	81.79	49.9	113.69	180.09	137.78	222.4												326.04	289.72	362.36	138.51	106.14	170.89	219.09	163.69	274.48									106
982												186.56	156.3	216.81	81.8	49.89	113.71	180.09	137.77	222.42												326.13	289.78	362.49	138.52	106.13	170.91	219.1	163.68	274.52									106.01
983												186.58	156.3	216.86	81.8	49.88	113.73	180.1	137.77	222.43												326.23	289.83	362.62	138.53	106.13	170.93	219.12	163.67	274.56									106.02
984												186.6	156.3	216.9	81.81	49.87	113.75	180.11	137.76	222.45												326.32	289.89	362.75	138.53	106.12	170.95	219.14	163.66	274.61									106.03
985												186.62	156.3	216.94	81.82	49.86	113.77	180.11	137.75	222.47												326.41	289.95	362.88	138.54	106.12	170.97	219.15	163.66	274.65									106.04
986												186.64	156.29	216.98	81.82	49.85	113.79	180.12	137.75	222.49												326.5	290	363.01	138.55	106.11	170.99	219.17	163.65	274.69									106.06
987												186.66	156.29	217.02	81.83	49.85	113.81	180.13	137.74	222.51												326.6	290.06	363.14	138.55	106.1	171	219.19	163.64	274.74									106.07
988												186.68	156.29	217.07	81.83	49.84	113.83	180.13	137.74	222.53												326.69	290.11	363.27	138.56	106.1	171.02	219.2	163.63	274.78									106.08
989												186.7	156.29	217.11	81.84	49.83	113.85	180.14	137.73	222.54												326.78	290.17	363.4	138.57	106.09	171.04	219.22	163.62	274.82									106.09
990												186.72	156.29	217.15	81.84	49.82	113.87	180.14	137.72	222.56												326.87	290.22	363.52	138.57	106.09	171.06	219.24	163.61	274.86									106.1
991												186.74	156.29	217.19	81.85	49.81	113.89	180.15	137.72	222.58												326.96	290.28	363.65	138.58	106.08	171.08	219.25	163.6	274.91									106.11
992												186.76	156.29	217.23	81.85	49.8	113.91	180.16	137.71	222.6												327.06	290.33	363.78	138.59	106.08	171.09	219.27	163.59	274.95									106.12
993												186.78	156.29	217.27	81.86	49.79	113.93	180.16	137.71	222.62												327.15	290.38	363.91	138.59	106.07	171.11	219.29	163.58	274.99									106.13
994												186.8	156.28	217.31	81.87	49.78	113.95	180.17	137.7	222.63												327.24	290.44	364.04	138.6	106.07	171.13	219.3	163.57	275.03									106.14
995												186.82	156.28	217.35	81.87	49.78	113.97	180.17	137.69	222.65												327.33	290.49	364.17	138.6	106.06	171.15	219.32	163.56	275.08									106.15
996												186.84	156.28	217.4	81.88	49.77	113.99	180.18	137.69	222.67												327.42	290.55	364.29	138.61	106.06	171.16	219.33	163.55	275.12									106.17
997												186.86	156.28	217.44	81.88	49.76	114.01	180.18	137.68	222.69												327.51	290.6	364.42	138.62	106.05	171.18	219.35	163.54	275.16									106.18
998												186.88	156.28	217.48	81.89	49.75	114.03	180.19	137.68	222.7												327.6	290.65	364.55	138.62	106.05	171.2	219.37	163.53	275.2									106.19
999												186.9	156.28	217.52	81.89	49.74	114.04	180.2	137.67	222.72												327.69	290.71	364.68	138.63	106.04	171.22	219.38	163.52	275.24									106.2
1000												186.92	156.28	217.56	81.9	49.73	114.06	180.2	137.66	222.74												327.78	290.76	364.8	138.64	106.04	171.23	219.4	163.51	275.28									106.21
[truncated: 17 more columns]

## Sheet: Fig_S1
Report/Collection/Locality/Section/Assemblage	Region	Country	ID3	Latitude (0 Ma)	Longitude (0 Ma)	Paleolatitude (550 Ma)	Paleolongitude (550 Ma)
Taoudenni Basin	7	Algeria	Dataset_1	25.93	-3.9963	-45.1654	4.02089
Mining area of the Cementos Avellaneda S.A in Olavarría (Argentina)	2	Argentina	Dataset_2	-36.8825	-60.3123	-47.6555	94.3362
Tandilia Mountain Ranges	2	Argentina	Dataset_3	-37.7691	-58.5843	-46.2768	93.0476
Purmamarca village in Jujuy Province	2	Argentina	Dataset_4	-23.7466	-65.4992	-61.5633	92.6905
Deep well, 80 km southeast of Alice Springs (Amadeus Basin)	8	Australia	Dataset_5	-24.1357	134.522	18.2912	86.8275
Locality on the eastern side of the gap made by Laura Creek, south of Valley Dam, 23 km WSW of Alice Springs (Amadeus Basin)	8	Australia	Dataset_6	-23.8626	133.721	18.4259	86.017
Locality 14 km SW of Alice Springs due south of Temple Bar homestead	8	Australia	Dataset_7	-23.8087	133.807	18.4936	86.0879
Frazer Hill	8	Australia	Dataset_8	-23.6988	133.88	18.6141	86.136
Georgina Basin Ediacara-like assemblage	8	Australia	Dataset_9	-25.5669	134.143	16.8216	86.7425
Mt. Skinner	8	Australia	Dataset_10	-22.206	134.111	20.1204	86.0635
Punkerri Hills / Officer Basin (Australia)	8	Australia	Dataset_11	-27.75	130.5	14.0273	83.8907
section west-south-west of Alica Springs	8	Australia	Dataset_12	-23.7874	133.758	18.5062	86.0373
Devils Peak (Flinders Ranges)	8	Australia	Dataset_13	-32.4192	137.988	10.5765	91.2597
Mayo Gorge (Flinders Ranges)	8	Australia	Dataset_14	-31.7519	138.409	11.284	91.533
Chace Range	8	Australia	Dataset_15	-31.6904	138.66	11.3714	91.7407
Elder Range (Flinders Ranges)	8	Australia	Dataset_16	-31.6547	138.465	11.3864	91.5688
BuG A - Bunyeroo Gorge surface A (Flinders Ranges)	8	Australia	Dataset_17	-31.4444	138.546	11.6036	91.6118
Bunyeroo Gorge of the Heysen Range (Flinders Ranges)	8	Australia	Dataset_18	-31.4444	138.546	11.6036	91.6118
Reaphook Hill (Flinders Ranges)	8	Australia	Dataset_19	-31.3856	139.269	11.7358	92.2298
Mt. Mantell (Flinders Ranges)	8	Australia	Dataset_20	-31.378	138.942	11.7106	91.946
Brachina Gorge of the Heysen Range (Flinders Ranges)	8	Australia	Dataset_21	-31.353	138.556	11.6954	91.6093
Bath T2 - Bath Tub Gorge bed 2 (Flinders Ranges)	8	Australia	Dataset_22	-31.2058	138.528	11.8385	91.5661
Bath T3 - Bath Tub Gorge bed 3 (Flinders Ranges)	8	Australia	Dataset_23	-31.2058	138.528	11.8385	91.5661
Bath Tub Gorge of the Heysen Range (Flinders Ranges)	8	Australia	Dataset_24	-31.2058	138.528	11.8385	91.5661
CG db - Crisp Gorge? (Flinders Ranges)	8	Australia	Dataset_25	-31.1993	138.523	11.8444	91.5608
CH 29.14 (Flinders Ranges)	8	Australia	Dataset_26	-31.1993	138.523	11.8444	91.5608
Crisp Gorge of the Heysen Range (Flinderes Ranges)	8	Australia	Dataset_27	-31.1993	138.523	11.8444	91.5608
1T-BOF ('bundle of fibers') excavated bed (Flinders Ranges)	8	Australia	Dataset_28	-30.9806	138.212	12.0276	91.2622
1T-FB excavated bed (Flinders Ranges)	8	Australia	Dataset_29	-30.9806	138.212	12.0276	91.2622
1T-LS excavated bed (Flinders Ranges)	8	Australia	Dataset_30	-30.9806	138.212	12.0276	91.2622
1T-T ('Tribrachidium') excavated bed (Flinders Ranges)	8	Australia	Dataset_31	-30.9806	138.212	12.0276	91.2622
Gully excavated bed (Flinders Ranges)	8	Australia	Dataset_32	-30.9806	138.212	12.0276	91.2622
Matt excavated bed (Flinders Ranges)	8	Australia	Dataset_33	-30.9806	138.212	12.0276	91.2622
Mm b1 - Mt. Michael bed 1 at Nilpena (Flinders Ranges)	8	Australia	Dataset_34	-30.9806	138.212	12.0276	91.2622
Mm b2 - Mt. Michael bed 2 at Nilpena (Flinders Ranges)	8	Australia	Dataset_35	-30.9806	138.212	12.0276	91.2622
Mm b3 - Mt. Michael bed 3 at Nilpena (Flinders Ranges)	8	Australia	Dataset_36	-30.9806	138.212	12.0276	91.2622
Mm b4 - Mt. Michael bed 4 at Nilpena (Flinders Ranges)	8	Australia	Dataset_37	-30.9806	138.212	12.0276	91.2622
Mm b5 - Mt. Michael bed 5 at Nilpena (Flinders Ranges)	8	Australia	Dataset_38	-30.9806	138.212	12.0276	91.2622
Parv ('Parvancorina') excavated bed (Flinders Ranges)	8	Australia	Dataset_39	-30.9806	138.212	12.0276	91.2622
Phyllo ('Phyllozoon') excavated bed (Flinders Ranges)	8	Australia	Dataset_40	-30.9806	138.212	12.0276	91.2622
Rugo ('Rugoconites') excavated bed (Flinders Ranges)	8	Australia	Dataset_41	-30.9806	138.212	12.0276	91.2622
SNG1 excavated bed (Flinders Ranges)	8	Australia	Dataset_42	-30.9806	138.212	12.0276	91.2622
SNG2 excavated bed (Flinders Ranges)	8	Australia	Dataset_43	-30.9806	138.212	12.0276	91.2622
STC-AB excavated bed (Flinders Ranges)	8	Australia	Dataset_44	-30.9806	138.212	12.0276	91.2622
STC-B excavated bed (Flinders Ranges)	8	Australia	Dataset_45	-30.9806	138.212	12.0276	91.2622
STC-F excavated bed (Flinders Ranges)	8	Australia	Dataset_46	-30.9806	138.212	12.0276	91.2622
STC-G excavated bed (Flinders Ranges)	8	Australia	Dataset_47	-30.9806	138.212	12.0276	91.2622
STC-H excavated bed (Flinders Ranges)	8	Australia	Dataset_48	-30.9806	138.212	12.0276	91.2622
STC-HI excavated bed (Flinders Ranges)	8	Australia	Dataset_49	-30.9806	138.212	12.0276	91.2622
STC-I excavated bed (Flinders Ranges)	8	Australia	Dataset_50	-30.9806	138.212	12.0276	91.2622
STC-J excavated bed (Flinders Ranges)	8	Australia	Dataset_51	-30.9806	138.212	12.0276	91.2622
STC-X excavated bed (Flinders Ranges)	8	Australia	Dataset_52	-30.9806	138.212	12.0276	91.2622
Sub excavated bed (Flinders Ranges)	8	Australia	Dataset_53	-30.9806	138.212	12.0276	91.2622
Trib ('Tribrachidium') excavated bed (Flinders Ranges)	8	Australia	Dataset_54	-30.9806	138.212	12.0276	91.2622
Red Range (Flinders Ranges)	8	Australia	Dataset_55	-30.8656	138.367	12.1587	91.3824
Ediacara Conservation Reserve (Flinders Ranges)	8	Australia	Dataset_56	-30.7913	138.138	12.2072	91.1728
Ediacara Range (Flinders Ranges)	8	Australia	Dataset_57	-30.7913	138.138	12.2072	91.1728
Es b1 - Ediacara South bed 1 in Ediacara Range (Flinders Ranges)	8	Australia	Dataset_58	-30.7913	138.138	12.2072	91.1728
SERB - South Ediacara locality in Ediacara Range (Flinders Ranges)	8	Australia	Dataset_59	-30.7913	138.138	12.2072	91.1728
Randall Lookout in the Ediacara Range (Flinders Ranges)	8	Australia	Dataset_60	-30.7731	138.263	12.2391	91.2798
Mt. James in the Ediacara Range (Flinders Ranges)	8	Australia	Dataset_61	-30.7009	138.253	12.3096	91.2615
Mt. Scott locality (Flinders Ranges)	8	Australia	Dataset_62	-30.6282	138.402	12.398	91.3825
southern Mt. Scott Range localities (Flinders Ranges)	8	Australia	Dataset_63	-30.5942	138.381	12.4295	91.3599
Toolbrunup Peak (western Australia)	8	Australia	Dataset_64	-34.4	118.1	4.61418	75.5221
Barnett Peak Horizon 1 (western Australia)	8	Australia	Dataset_65	-34.3481	117.884	4.59983	75.3365
Barnett Peak Horizon 2 (western Australia)	8	Australia	Dataset_66	-34.3481	117.884	4.59983	75.3365
Bunyeroo Gorge of the Heysen Range (South Australia)	8	Australia	Dataset_67	-31.4444	138.546	11.6036	91.6118
Brachina Gorge of the Heysen Range (South Australia)	8	Australia	Dataset_68	-31.353	138.556	11.6954	91.6093
Aroona Ruina of the Heysen Range (South Australia)	8	Australia	Dataset_69	-31.2753	138.554	11.7722	91.597
Parachilna Gorge of the Heysen Range (South Australia)	8	Australia	Dataset_70	-31.1634	138.537	11.8815	91.5685
Drill hole	8	Australia	Dataset_71	-31	138.5	12.0397	91.5154
Black Range Spring of the Heysen Range (South Australia)	8	Australia	Dataset_72	-30.7752	138.716	12.2856	91.6749
Byelorussia	3	Belarus	Dataset_73	55.7591	28.6685	-57.4746	-107.166
Drissa borehole (537-541 m)	3	Belarus	Dataset_74	55.7591	28.6685	-57.4746	-107.166
Outcrops at Prata River, west of the town of Bateias, municipality of Campo Largo, state of Paraná	2	Brazil	Dataset_75	-25.3659	-49.5006	-51.6028	72.9617
Itajaí Basin, Itajaí River valley, east of Santa Catarina State	2	Brazil	Dataset_76	-27.0269	-49.1457	-50.2367	74.5434
Lameirão Creek locality of the Jaibaras Basin within the city of Pacujáin in the northwestern state of Ceará	2	Brazil	Dataset_77	-3.9843	-40.6996	-53.3576	34.8641
Contra Fogo Farm locality of the Jaibaras Basin within the city of Pacujáin in the northwestern state of Ceará	2	Brazil	Dataset_78	-3.9843	-40.6996	-53.3576	34.8641
Guaicurus Formation near Pedreira Laginha (16 km south of Corumba)	2	Brazil	Dataset_79	-19.1573	-57.6447	-61.322	74.5895
Camaquã Basin west of Porto Alegre in Rio Grande do Sul State	2	Brazil	Dataset_80	-30.0434	-51.3926	-49.427	79.9904
Camaquã Basin west of Porto Alegre in Rio Grande do Sul State	2	Brazil	Dataset_81	-30.0434	-51.3926	-49.427	79.9904
Bed ~8 m in section near Januária	2	Brazil	Dataset_82	-15.4931	-44.4502	-53.3085	55.1712
Lajinha quarry (Corumba, Mato Grosso do Sul)	2	Brazil	Dataset_83	-19.0141	-57.6602	-61.4366	74.4074
Claudia limestone quarry of Itau Cement Company (Corumba–Ladario, Mato Grosso do Sul)	2	Brazil	Dataset_84	-19.0135	-57.6338	-61.4199	74.3685
Itau Quarry (Ladario, Mato Grosso do Sul)	2	Brazil	Dataset_85	-19.0122	-57.5994	-61.3985	74.3172
Locality 30 of Majesty Pb-Zn-Ag Property section (Mackenzie Mountains)	1	Canada	Dataset_86	63.3133	-128.375	-22.8398	-161.971
Outcrop at Locality 18 Sekwi Brook South (Mackenzie Mountains)	1	Canada	Dataset_87	63.3951	-128.391	-22.8279	-161.883
Float at Locality 17 of Sekwi Brook South (Mackenzie Mountains)	1	Canada	Dataset_88	63.3951	-128.391	-22.8279	-161.883
Float at Locality 24 of Sekwi Brook South (Mackenzie Mountains)	1	Canada	Dataset_89	63.3951	-128.391	-22.8279	-161.883
Float at Locality 27 of Sekwi Brook South (Mackenzie Mountains)	1	Canada	Dataset_90	63.3951	-128.391	-22.8279	-161.883
Locality D of Sekwi Brook South section (Mackenzie Mountains)	1	Canada	Dataset_91	63.3951	-128.391	-22.8279	-161.883
Outcrop at Locality 23 of Sekwi Brook South (Mackenzie Mountains)	1	Canada	Dataset_92	63.3951	-128.391	-22.8279	-161.883
Locality C of Sekwi Brook North section (Mackenzie Mountains)	1	Canada	Dataset_93	63.4122	-128.412	-22.8172	-161.865
Locality B of Sekwi Brook North section (Mackenzie Mountains)	1	Canada	Dataset_94	63.423	-128.424	-22.8115	-161.854
Locality A of Sekwi Brook North section (Mackenzie Mountains)	1	Canada	Dataset_95	63.4334	-128.428	-22.8088	-161.842
GSC locality 101544 of Section E (Goz Creek of Wernecke Mountains)	1	Canada	Dataset_96	64.4602	-132.45	-21.0123	-160.795
GSC locality 101545 of Section E (Goz Creek of Wernecke Mountains)	1	Canada	Dataset_97	64.4602	-132.45	-21.0123	-160.795
GSC locality 101546 of Section E (Goz Creek if Wernecke Mountains)	1	Canada	Dataset_98	64.4602	-132.45	-21.0123	-160.795
GSC locality 101538 of Section D (Corn Creek of Wernecke Mountains)	1	Canada	Dataset_99	64.5347	-132.836	-20.8459	-160.715
GSC locality 101540 of Section D (Corn Creek of Wernecke Mountains)	1	Canada	Dataset_100	64.5347	-132.836	-20.8459	-160.715
GSC locality 101541 of Section D (Corn Creek of Wernecke Mountains)	1	Canada	Dataset_101	64.5347	-132.836	-20.8459	-160.715
GSC locality 101542 of Section D (Corn Creek of Wernecke Mountains)	1	Canada	Dataset_102	64.5347	-132.836	-20.8459	-160.715
GSC locality 101543 of Section D (Corn Creek of Wernecke Mountains)	1	Canada	Dataset_103	64.5347	-132.836	-20.8459	-160.715
GSC locality 99095 of Section D (Corn Creek of Wernecke Mountains)	1	Canada	Dataset_104	64.5347	-132.836	-20.8459	-160.715
GSC locality 101534 of Section C (Corn Creek of Wernecke Mountains)	1	Canada	Dataset_105	64.6275	-132.828	-20.8496	-160.616
GSC locality 101535 of Section C (Corn Creek of Wernecke Mountains)	1	Canada	Dataset_106	64.6275	-132.828	-20.8496	-160.616
GSC locality 101536 of Section C (Corn Creek of Wernecke Mountains)	1	Canada	Dataset_107	64.6275	-132.828	-20.8496	-160.616
GSC locality 101537 of Section C (Corn Creek of Wernecke Mountains)	1	Canada	Dataset_108	64.6275	-132.828	-20.8496	-160.616
GSC locality 99036 of Section C (Corn Creek of Wernecke Mountains)	1	Canada	Dataset_109	64.6275	-132.828	-20.8496	-160.616
GSC locality 99039 of Section C (Corn Creek of Wernecke Mountains)	1	Canada	Dataset_110	64.6275	-132.828	-20.8496	-160.616
GSC locality 99042 of Section C (Corn Creek of Wernecke Mountains)	1	Canada	Dataset_111	64.6275	-132.828	-20.8496	-160.616
GSC locality 101531 of Section B (Corn Creek of Wernecke Mountains)	1	Canada	Dataset_112	64.7069	-132.815	-20.8554	-160.531
GSC locality 101532 of Section B (Corn Creek of Wernecke Mountains)	1	Canada	Dataset_113	64.7069	-132.815	-20.8554	-160.531
GSC locality 101529 of Section A (Corn Creek of Wernecke Mountains)	1	Canada	Dataset_114	64.8691	-132.923	-20.8097	-160.357
GSC locality 101530 of Section A (Corn Creek of Wernecke Mountains)	1	Canada	Dataset_115	64.8691	-132.923	-20.8097	-160.357
Bristy Cove ('BC' or 'X-ray surface') locality (Newfoundland)	1	Canada	Dataset_116	46.6309	-53.1898	-78.9639	-20.4277
Salient Mountain Colonel Pass area (Mount Robson Provincial Park)	1	Canada	Dataset_117	53.0385	-118.703	-28.8554	-172.798
Pigeon Cove Thectardis surface (Newfoundland)	1	Canada	Dataset_118	46.6843	-53.2586	-78.9614	-20.7998
Pigeon Cove junvenile fronds/'pizza disc' surface (Newfoundland)	1	Canada	Dataset_119	46.6843	-53.2586	-78.9614	-20.7998
Daley's Cove locality 3 km south of the village of Portugal Cove South (Newfoundland)	1	Canada	Dataset_120	46.6851	-53.2597	-78.9614	-20.8056
Calvert locality (Newfoundland)	1	Canada	Dataset_121	47.0553	-52.912	-78.5335	-21.3295
Ferryland South ('Sth') Section (Newfoundland)	1	Canada	Dataset_122	47.0296	-52.8832	-78.5371	-21.1678
Ferryland North ('Nth') Section (Newfoundland)	1	Canada	Dataset_123	47.0358	-52.8834	-78.533	-21.1908
Type section of Aspidella terranovica at St. John's (Newfoundland)	1	Canada	Dataset_124	47.5509	-52.6854	-78.0765	-22.542
Fossil surface ~685 m in facies 5 of Spaniard's Bay North section (Newfoundland)	1	Canada	Dataset_125	47.6531	-53.1988	-78.2437	-24.1012
Bonavista Peninsula locality 29 (Newfoundland)	1	Canada	Dataset_126	48.4829	-53.0678	-77.5682	-26.4404
Bonavista Peninsula locality 28 (Newfoundland)	1	Canada	Dataset_127	48.4846	-53.065	-77.5657	-26.4391
Bonavista Peninsula locality 24 (Newfoundland)	1	Canada	Dataset_128	48.4867	-53.0614	-77.5626	-26.4371
Bonavista Peninsula locality 26 (Newfoundland)	1	Canada	Dataset_129	48.4921	-53.0663	-77.5606	-26.4649
Bonavista Peninsula locality 25 (Newfoundland)	1	Canada	Dataset_130	48.4928	-53.0665	-77.5602	-26.4675
Haootia surface at Back Cove of Bonavista Peninsula (Newfoundland)	1	Canada	Dataset_131	48.4931	-53.0656	-77.5595	-26.4663
Bonavista Peninsula locality 27 (Newfoundland)	1	Canada	Dataset_132	48.4936	-53.0658	-77.5592	-26.4683
Bonavista Peninsula locality 17 (Newfoundland)	1	Canada	Dataset_133	48.4952	-53.0656	-77.5579	-26.4727
Bonavista Peninsula locality 30 (Newfoundland)	1	Canada	Dataset_134	48.4957	-53.0654	-77.5575	-26.4737
Bonavista Peninsula locality 18 (Newfoundland)	1	Canada	Dataset_135	48.4961	-53.0648	-77.5569	-26.4735
Bonavista Peninsula locality 19 (Newfoundland)	1	Canada	Dataset_136	48.4963	-53.0629	-77.5559	-26.4697
Bonavista Peninsula locality 16 (Newfoundland)	1	Canada	Dataset_137	48.4975	-53.0612	-77.5543	-26.4694
Bonavista Peninsula locality 38 (Newfoundland)	1	Canada	Dataset_138	48.4989	-53.0836	-77.5629	-26.5258
Bonavista Peninsula locality 23 (Newfoundland)	1	Canada	Dataset_139	48.5357	-53.0348	-77.514	-26.5239
Bonavista Peninsula locality 21 (Newfoundland)	1	Canada	Dataset_140	48.5418	-53.0472	-77.5147	-26.5711
Bonavista Peninsula locality 22 (Newfoundland)	1	Canada	Dataset_141	48.5429	-53.0446	-77.5128	-26.5684
Mistaken Point J Surface (Newfoundland)	1	Canada	Dataset_142	46.6254	-53.1614	-78.9535	-20.337
Mistaken Point G Surface (Newfoundland)	1	Canada	Dataset_143	46.6255	-53.1626	-78.954	-20.3403
Mistaken Point C Surface (Newfoundland)	1	Canada	Dataset_144	46.6256	-53.1616	-78.9534	-20.3383
Mistaken Point I Surface (Newfoundland)	1	Canada	Dataset_145	46.6257	-53.1611	-78.9531	-20.3374
Mistaken Point E Surface (Newfoundland)	1	Canada	Dataset_146	46.6263	-53.1639	-78.9541	-20.3466
Mistaken Point D Surface (Newfoundland)	1	Canada	Dataset_147	46.6265	-53.1644	-78.9542	-20.3486
Mistaken Point F Surface (Newfoundland)	1	Canada	Dataset_148	46.6267	-53.1649	-78.9543	-20.3505
Mistaken Point North Surface	1	Canada	Dataset_149	46.6267	-53.1635	-78.9536	-20.3471
Watern Cove ('WC') E surface (Newfoundland)	1	Canada	Dataset_150	46.6286	-53.1722	-78.9567	-20.3757
Watern Cove Brook ('WCB') F31 surface (Newfoundland)	1	Canada	Dataset_151	46.6287	-53.1724	-78.9567	-20.3766
Lower Mistaken Point ('LMP') or Gull Rock Cove ('GRC') locality (Newfoundland)	1	Canada	Dataset_152	46.6295	-53.1756	-78.9578	-20.3875
Fossil surface ~45 m in facies 2 of Green Head ('GH') section (Newfoundland)	1	Canada	Dataset_153	47.6123	-53.273	-78.3076	-24.144
Fossil surface ~5 m in facies 2 of Green Head ('GH') section (Newfoundland)	1	Canada	Dataset_154	47.6123	-53.273	-78.3076	-24.144
Fossil surface ~60 m in facies 2 of Green Head ('GH') section (Newfoundland)	1	Canada	Dataset_155	47.6123	-53.273	-78.3076	-24.144
Fossil surface 4 ('FS-4') ~70 m in facies 2 of Green Head ('GH') section (Newfoundland)	1	Canada	Dataset_156	47.6123	-53.273	-78.3076	-24.144
Bishop's Cove (Newfoundland)	1	Canada	Dataset_157	47.6391	-53.2162	-78.2619	-24.0963
Fossil surface ~100 m in facies 2 of Spaniard's Bay North section (Newfoundland)	1	Canada	Dataset_158	47.6531	-53.1988	-78.2437	-24.1012
Fossil surface ~110 m in facies 2 of Spaniard's Bay North section (Newfoundland)	1	Canada	Dataset_159	47.6531	-53.1988	-78.2437	-24.1012
Fossil surface ~25 m in facies 2 of Spaniard's Bay North section (Newfoundland)	1	Canada	Dataset_160	47.6531	-53.1988	-78.2437	-24.1012
Fossil surface ~30 m in facies 2 of Spaniard's Bay North section (Newfoundland)	1	Canada	Dataset_161	47.6531	-53.1988	-78.2437	-24.1012
Fossil surface ~35 m in facies 2 of Spaniard's Bay North section (Newfoundland)	1	Canada	Dataset_162	47.6531	-53.1988	-78.2437	-24.1012
Fossil surface ~45 m in facies 2 of Spaniard's Bay North section (Newfoundland)	1	Canada	Dataset_163	47.6531	-53.1988	-78.2437	-24.1012
Fossil surface ~5 m in facies 2 of Spaniard's Bay North section (Newfoundland)	1	Canada	Dataset_164	47.6531	-53.1988	-78.2437	-24.1012
Fossil surface ~50 m in facies 2 of Spaniard's Bay North section (Newfoundland)	1	Canada	Dataset_165	47.6531	-53.1988	-78.2437	-24.1012
Fossil surface ~70 m in facies 2 of Spaniard's Bay North section (Newfoundland)	1	Canada	Dataset_166	47.6531	-53.1988	-78.2437	-24.1012
Fossil surface ~85 m in facies 2 of Spaniard's Bay North section (Newfoundland)	1	Canada	Dataset_167	47.6531	-53.1988	-78.2437	-24.1012
Fossil surface ~90 m in facies 2 of Spaniard's Bay North section (Newfoundland)	1	Canada	Dataset_168	47.6531	-53.1988	-78.2437	-24.1012
Fossil surface 15 ('FS-15') ~80 m in facies 2 of Spaniard's Bay North section (Newfoundland)	1	Canada	Dataset_169	47.6531	-53.1988	-78.2437	-24.1012
Bonavista Peninsula locality 36 (Newfoundland)	1	Canada	Dataset_170	48.5039	-53.0633	-77.5504	-26.4937
Bonavista Peninsula locality 37 (Newfoundland)	1	Canada	Dataset_171	48.5039	-53.0675	-77.5522	-26.5035
Bonavista Peninsula locality 35 (Newfoundland)	1	Canada	Dataset_172	48.5041	-53.0641	-77.5506	-26.4962
Bonavista Peninsula locality 1 (Newfoundland)	1	Canada	Dataset_173	48.5055	-53.0578	-77.5468	-26.4858
Bonavista Peninsula locality 2 (Newfoundland)	1	Canada	Dataset_174	48.5059	-53.0585	-77.5468	-26.4886
Bonavista Peninsula locality 3 (Newfoundland)	1	Canada	Dataset_175	48.5066	-53.0604	-77.5471	-26.4952
Bonavista Peninsula locality 9 (Newfoundland)	1	Canada	Dataset_176	48.5083	-53.0546	-77.5433	-26.4869
Bonavista Peninsula locality 4 (Newfoundland)	1	Canada	Dataset_177	48.5086	-53.0534	-77.5425	-26.485
Bonavista Peninsula locality 5 aka 'The Discovery Site' (Newfoundland)	1	Canada	Dataset_178	48.509	-53.0529	-77.542	-26.485
Bonavista Peninsula locality 8 (Newfoundland)	1	Canada	Dataset_179	48.5119	-53.063	-77.5442	-26.5173
Bonavista Peninsula locality 7 (Newfoundland)	1	Canada	Dataset_180	48.5127	-53.0671	-77.5454	-26.5292
Bonavista Peninsula locality 39 (Newfoundland)	1	Canada	Dataset_181	48.5137	-53.068	-77.545	-26.5344
Bonavista Peninsula locality 6 (Newfoundland)	1	Canada	Dataset_182	48.5141	-53.0675	-77.5445	-26.5344
Bonavista Peninsula locality 12 (Newfoundland)	1	Canada	Dataset_183	48.5277	-53.0484	-77.5259	-26.5312
Bonavista Peninsula locality 11 (Newfoundland)	1	Canada	Dataset_184	48.5281	-53.0498	-77.5262	-26.5357
Float at Locality 1 of Sekwi Brook North section ("June Beds" of Mackenzie Mountains)	1	Canada	Dataset_185	63.423	-128.424	-22.8115	-161.854
Float at Locality 3 locality of Sekwi Brook North section ("June Beds" of Mackenzie Mountains)	1	Canada	Dataset_186	63.423	-128.424	-22.8115	-161.854
Outcrop at Locality 2 of Sekwi Brook North section ("June Beds" of Mackenzie Mountains)	1	Canada	Dataset_187	63.423	-128.424	-22.8115	-161.854
Sekwi Brook North ("June Beds" of Mackenzie Mountains)	1	Canada	Dataset_188	63.4334	-128.428	-22.8088	-161.842
Bonavista Peninsula locality 32 (Newfoundland)	1	Canada	Dataset_189	48.608	-53.009	-77.4481	-26.6821
Shingle Head (Newfoundland)	1	Canada	Dataset_190	46.636	-53.1316	-78.9313	-20.3043
Fossil surface 52 ('FS-52') near wharf in Upper Island Cove at ~408 m in Spaniard's Bay North section (Newfoundland)	1	Canada	Dataset_191	47.6507	-53.1981	-78.2451	-24.0915
Fossil surface ~380 m in facies 4 of Spaniard's Bay North section (Newfoundland)	1	Canada	Dataset_192	47.6531	-53.1988	-78.2437	-24.1012
Fossil surface ~390 m in facies 4 of Spaniard's Bay North section (Newfoundland)	1	Canada	Dataset_193	47.6531	-53.1988	-78.2437	-24.1012
Fossil surface ~400 m in facies 4 of Spaniard's Bay North section (Newfoundland)	1	Canada	Dataset_194	47.6531	-53.1988	-78.2437	-24.1012
Fossil surface ~415 m in facies 4 of Spaniard's Bay North section (Newfoundland)	1	Canada	Dataset_195	47.6531	-53.1988	-78.2437	-24.1012
Fossil surface ~425 m in facies 4 of Spaniard's Bay North section (Newfoundland)	1	Canada	Dataset_196	47.6531	-53.1988	-78.2437	-24.1012
Fossil surface ~510 m in facies 4 of Spaniard's Bay North section (Newfoundland)	1	Canada	Dataset_197	47.6531	-53.1988	-78.2437	-24.1012
Fossil surface ~520 m in facies 4 of Spaniard's Bay North section (Newfoundland)	1	Canada	Dataset_198	47.6531	-53.1988	-78.2437	-24.1012
Bonavista Peninsula locality 26 (Newfoundland)	1	Canada	Dataset_199	48.4921	-53.0663	-77.5606	-26.4649
Bonavista Peninsula locality 31 (Newfoundland)	1	Canada	Dataset_200	48.4994	-53.0812	-77.5615	-26.5217
Bonavista Peninsula locality 20 (Newfoundland)	1	Canada	Dataset_201	48.5028	-53.0711	-77.5546	-26.5085
Bonavista Peninsula locality 37 (Newfoundland)	1	Canada	Dataset_202	48.5039	-53.0675	-77.5522	-26.5035
Bonavista Peninsula locality 33 (Newfoundland)	1	Canada	Dataset_203	48.5058	-53.0465	-77.5417	-26.4605
Bonavista Peninsula locality 40 (Newfoundland)	1	Canada	Dataset_204	48.5085	-53.0497	-77.541	-26.4761
Bonavista Peninsula 'Mun surface' near Burnt Point (Newfoundland)	1	Canada	Dataset_205	48.509	-53.0493	-77.5404	-26.4767
Haootia surface at Burnt Point of Bonavista Peninsula (Newfoundland)	1	Canada	Dataset_206	48.5091	-53.0497	-77.5405	-26.4779
Bonavista Peninsula locality 41 (Newfoundland)	1	Canada	Dataset_207	48.5094	-53.05	-77.5404	-26.4795
Bonavista Peninsula locality 10 (Newfoundland)	1	Canada	Dataset_208	48.5113	-53.0743	-77.5495	-26.5417
Bonavista Peninsula locality 13 (Newfoundland)	1	Canada	Dataset_209	48.5267	-53.0468	-77.526	-26.5245
Bonavista Peninsula locality 15 (Newfoundland)	1	Canada	Dataset_210	48.5293	-53.0459	-77.5236	-26.5303
Bonavista Peninsula locality 14 (Newfoundland)	1	Canada	Dataset_211	48.5311	-53.047	-77.5227	-26.5383
Bonavista Peninsula locality 21 (Newfoundland)	1	Canada	Dataset_212	48.5418	-53.0472	-77.5147	-26.5711
Mt. Fitzwilliam Locality 4 (upper Miette Group)	1	Canada	Dataset_213	52.8199	-118.448	-29.0341	-173.025
Mt. Fitzwilliam Locality 2 (upper Miette Group)	1	Canada	Dataset_214	52.8219	-118.457	-29.0284	-173.023
Mt. Fitzwilliam Locality 1 (upper Miette Group)	1	Canada	Dataset_215	52.8275	-118.467	-29.022	-173.018
Salient Mt. Locality E (middle Miette Group)	1	Canada	Dataset_216	53.0274	-118.706	-28.8549	-172.811
Salient Mt. Locality D (middle Miette Group)	1	Canada	Dataset_217	53.0284	-118.704	-28.8559	-172.809
Salient Mt. Locality G (middle Miette Group)	1	Canada	Dataset_218	53.031	-118.716	-28.8486	-172.808
Salient Mt. Locality M (middle Miette Group)	1	Canada	Dataset_219	53.0336	-118.723	-28.8439	-172.805
Salient Mt. Locality I (middle Miette Group)	1	Canada	Dataset_220	53.0337	-118.721	-28.845	-172.805
Salient Mt. Locality P (middle Miette Group)	1	Canada	Dataset_221	53.0338	-118.732	-28.8383	-172.806
Qingshuigou Phosphorite mine in the Houjiashan section of Jiangchuan County (Yunnan Province)	6	China	Dataset_222	24.4388	102.709	34.13	55.659
Wangjiawan of Jinning County (Yunnan Province)	6	China	Dataset_223	24.5534	102.674	34.0421	55.7558
Muzhuxia in Three Gorges area (Hubei Province)	6	China	Dataset_224	30.7887	111.05	24.9563	51.8948
Baishatuo section (Sinotubulites neotype specimen section in Yangtze Gorges area (Hubei Province)	6	China	Dataset_225	30.8	111	24.9701	51.9417
Gaojiashan section south of Hujiaba in Ningqiang County (Shaanxi Province)	6	China	Dataset_226	32.9406	106.455	25.0723	56.8111
Lijiangou section (Shaanxi Province)	6	China	Dataset_227	32.9617	106.234	25.1405	57.0024
Shizhonggou section of Ningqiang County (Shaanxi Province)	6	China	Dataset_228	32.9685	106.429	25.0579	56.8466
Shizhonggou section (Shaanxi Province)	6	China	Dataset_229	32.9746	106.436	25.0496	56.8438
Lijiagou sectiom (Shaanxi Province)	6	China	Dataset_230	32.985	106.426	25.0445	56.8576
Wenghui section Jiangkou County (Guizhou Province)	6	China	Dataset_231	27.8353	109.022	28.3978	51.8141
Miaohe section in the Yangtze Gorges area (Hubei Province)	6	China	Dataset_232	31.0825	110.849	24.8013	52.2296
Lantian section (Anhui Province)	6	China	Dataset_233	29.4383	118.17	22.4593	45.5718
Jiumen village in Danzhai County (Guizhou Province)	6	China	Dataset_234	26.3759	107.888	30.1695	51.9323
Liandaowan in Taoyuan County (Hunan Province)	6	China	Dataset_235	28.7703	110.853	26.7461	50.8406
Wenshanwan in Taoyuan County (Hunan Province)	6	China	Dataset_236	29.2102	111.418	26.1077	50.6472
Taozichong Formation (Guizhou Province)	6	China	Dataset_237	27.84	109.005	28.4019	51.8318
Suyukou section near Helanshan (Ningxia Hui Autonomous Region)	6	China	Dataset_238	38.7066	105.957	38.3882	102.55
Quanjishan section in Chaidam Basin (Qinghai Province)	6	China	Dataset_239	30.1142	118.17	21.9315	46.0277
Borehole A-165 at depth 138-140 m in Kohtla-Jarve area	3	Estonia	Dataset_240	59.3973	27.2651	-54.857	-102.427
Jarashi Formation locality	5	India	Dataset_241	29.9571	78.019	-2.82185	57.4849
Sursagar mines in the Jodhpur area of western Rajasthan	5	India	Dataset_242	26.3278	73.003	-7.87207	54.7861
Artiya Kalan locality in Jodhour distrinct of western Rajasthan	5	India	Dataset_243	26.5529	73.415	-7.52778	55.0497
Khatu section in Nagaur District (Rajasthan)	5	India	Dataset_244	27.1473	74.3266	-6.67411	55.5887
Nainital Syncline locality	5	India	Dataset_245	29.49	79.6336	-2.66872	58.9565
Chairkhola locality in Pauri Garhwal distrinct of Uttaranchal (Garhwal syncline)	5	India	Dataset_246	29.7097	78.9694	-2.70967	58.3393
Thalla locality in Sirmaur district of Himachal Pradesh (Nigalidhar Syncline)	5	India	Dataset_247	30.6208	77.6583	-2.34058	56.9312
Babupur locality near Maihar in Madhya Pradesh	5	India	Dataset_248	24.262	80.7446	-6.97858	62.0889
Maihar locality in Madhya Pradesg	5	India	Dataset_249	24.2653	80.7519	-6.97273	62.0935
Satna (varlious localities) in Madhya Pradesh	5	India	Dataset_250	24.574	80.8328	-6.66249	62.0262
Mahi Formation locality	5	India	Dataset_251	29.9124	78.0999	-2.83423	57.5672
Rampur Hillock, Maihar, Satna District	5	India	Dataset_252	24.2734	80.7511	-6.96574	62.0893
Kundra village, Maihar, Satna District	5	India	Dataset_253	24.9476	80.4604	-6.47084	61.557
Pitari Dochi section (Nigali Dhar Syncline)	5	India	Dataset_254	30.6286	77.5285	-2.37832	56.8257
Pitari Dochi section (Nigali Dhar Syncline)	5	India	Dataset_255	30.6286	77.5285	-2.37832	56.8257
Maihar locality in Madhya Pradesg	5	India	Dataset_256	24.2653	80.7519	-6.97273	62.0935
Satna (varlious localities) in Madhya Pradesh	5	India	Dataset_257	24.5824	80.8266	-6.65735	62.0174
Area in the Bafq Region near Chah-Mir Mine in northeastern Tajkuh	5	Iran	Dataset_258	31.6299	55.4145	-0.703383	30.9432
Chahgaz (Dargazin) and Wedge locales in the Kushk area of the Bafq region	5	Iran	Dataset_604	31	56	-0.703383	30.9432
Chahmir area in the Behabad region	5	Iran	Dataset_605	31	56	-0.703383	30.9432
Sample 21a-8 from Vilnius borehole (366 m)	3	Lithuania	Dataset_259	54.8087	25.2182	-56.2135	-110.423
Small regolith path at Sierra el Rajon (NW Sonora)	1	Mexico	Dataset_260	30.3996	-111.952	-31.3608	165.859
Small regolith path at Sierra el Rajon (NW Sonora)	1	Mexico	Dataset_261	30.4007	-111.952	-31.3608	165.86
Cerros Calaveras locality south of Caborca (NW Sonora)	1	Mexico	Dataset_262	30.2731	-112.088	-31.207	165.766
Cerro Clemente locality south of Caborca (NW Sonora)	1	Mexico	Dataset_263	30.3048	-111.994	-31.2944	165.769
Cerro Rajon locality south of Caborca (NW Sonora)	1	Mexico	Dataset_264	30.4159	-111.95	-31.3682	165.876
Cerros Pitiguito locality south of Caborca (NW Sonora)	1	Mexico	Dataset_265	30.5904	-111.986	-34.8494	161
Bolotino-1 borehole (462.3-462.7 m)	3	Moldova	Dataset_266	47.6967	27.3487	-60.1368	-121.985
Bolotino-1 borehole (766.9-768.5 m); right bank of Dnestr	3	Moldova	Dataset_267	47.6967	27.3487	-60.1368	-121.985
Moldavian Transdniestria, borehole no. 27, depth of 249 m	3	Moldova	Dataset_268	47.7258	28.6121	-60.9328	-121.375
station 220 on the single-track railway in Moldavia	3	Moldova	Dataset_269	48.1298	28.3286	-60.6183	-120.726
Naslavcea village, right bank of Dniester river, middle Dniester area	3	Moldova	Dataset_270	48.4715	27.5823	-60.0359	-120.413
Bolotino01 borehole (679-681.8 m), right bank of Dniester Rover	3	Moldova	Dataset_271	47.6967	27.3487	-60.1368	-121.985
Village, gully in the right slope of the ravine, 1 km S of the church, right bank of Dniester river	3	Moldova	Dataset_272	48.4715	27.5823	-60.0359	-120.413
Zuun-Arts Biota	4	Mongolia	Dataset_273	47.0655	96.578	-6.36502	-81.3735
Kokerboomkloof locality (Witputs Basin)	7	Namibia	Dataset_274	-28.3062	17.2914	-43.6283	87.2419
Farm Kalkfontein	7	Namibia	Dataset_275	-27.9406	18.3612	-42.7533	86.5448
Farm Kolke	7	Namibia	Dataset_276	-27.6901	16.9487	-44.0262	86.4667
Hoogland locality (Witputs Basin)	7	Namibia	Dataset_277	-26.9	16.5	-44.5417	85.4617
Aarhauser locality (Farm Aar, Witputs Basin)	7	Namibia	Dataset_278	-26.7202	16.5321	-44.5399	85.2063
Aarhauser locality (Farm Aar, Witputs Basin)	7	Namibia	Dataset_279	-26.7202	16.5321	-44.5399	85.2063
Farm Aar including Aus locality (Witputs Basin)	7	Namibia	Dataset_280	-26.7202	16.5321	-44.5399	85.2063
Ernietta Hill locality, 1-2 km east of Windy Peak (Farm Aar, Witputs Basin)	7	Namibia	Dataset_281	-26.7135	16.4485	-44.6147	85.2123
Windy peak locality (Farm Aar, Witputs Basin)	7	Namibia	Dataset_282	-26.7135	16.4485	-44.6147	85.2123
Ernietta Hill locality, 1-2 km east of Windy Peak (Farm Aar, Witputs Basin)	7	Namibia	Dataset_283	-26.7135	16.4485	-44.6147	85.2123
Aar Member type section, Road Quarry 2.3 (Farm Aar, Witputs Basin)	7	Namibia	Dataset_284	-26.7016	16.4799	-44.5887	85.19
Aar Member type section, Road Quarry 2.3 (Farm Aar, Witputs Basin)	7	Namibia	Dataset_285	-26.7016	16.4799	-44.5887	85.19
Aar Member type section, Road Quarry 2.3 (Farm Aar, Witputs Basin)	7	Namibia	Dataset_286	-26.7016	16.4799	-44.5887	85.19
Farm Plateau	7	Namibia	Dataset_287	-26.6	16.7	-44.4087	85.0093
Farm Kuibis	7	Namibia	Dataset_288	-26.6	16.5	-44.5857	85.0452
Farm Hunsberg section (Witputs Basin)	7	Namibia	Dataset_289	-26.296	16.8999	-44.2737	84.5536
area from Aus-Buchholtz to north of Helmeringhausen (Witputs Basin)	7	Namibia	Dataset_290	-26.101	16.9861	-44.223	84.2694
Radfortputs locality (Witputs Basin)	7	Namibia	Dataset_291	-26	16.8	-44.402	84.1602
Twyfel locality (Witputs Basin)	7	Namibia	Dataset_292	-26	16.8	-44.402	84.1602
Mara Member locality (Witputs Basin)	7	Namibia	Dataset_293	-26	16.9	-44.3129	84.1437
Helmeringhausen locality (Witputs Basin)	7	Namibia	Dataset_294	-25.8	16.8	-44.428	83.8825
Farm Vrede	7	Namibia	Dataset_295	-23.9381	17.4028	-44.0884	81.2147
Gründorn, near the Ham River	7	Namibia	Dataset_296	-28.1139	19.0647	-42.1138	86.6549
Farm Schakalskuppe	7	Namibia	Dataset_297	-26.5	16.8	-44.3343	84.8531
Groendorn, 3 km northwest of the railway station at Ham Rivier	7	Namibia	Dataset_298	-26.4	17.2	-43.9932	84.6467
S.011 locality (Farm Neuras, Zebra River, Zaris Sub-basin)	7	Namibia	Dataset_299	-24.5632	16.4737	-44.8683	82.2058
S.014 locality (Farm Neuras, Zebra River, Zaris Sub-basin)	7	Namibia	Dataset_300	-24.5447	16.4461	-44.8953	82.1837
S.015 locality (Farm Neuras, Zaris Sub-basin)	7	Namibia	Dataset_301	-24.5242	16.4189	-44.9221	82.1588
S.04 locality (Farm Neuras, Zebra River, Zaris Sub-basin)	7	Namibia	Dataset_302	-24.4717	16.3896	-44.9544	82.0892
S.018 locality (Farm Neuras, Zebra River, Zaris Sub-basin)	7	Namibia	Dataset_303	-24.4547	16.3859	-44.9596	82.0658
S.019 locality (Farm Neuras, Zebra River, Zaris Sub-basin)	7	Namibia	Dataset_304	-24.4441	16.3874	-44.9594	82.0507
Swartzkloofberg locality (Zaris Sub-basin)	7	Namibia	Dataset_305	-27.4	16.5	-44.4649	86.1545
Farm Chamis near Mooifontein locality (Witputs Basin)	7	Namibia	Dataset_306	-26	16.9	-44.3129	84.1437
25 km north of Helmeringhausen locality (Witputs Basin)	7	Namibia	Dataset_307	-25.7	16.9	-44.3513	83.7278
Driedoornvlakte locality (Zaris Sub-basin)	7	Namibia	Dataset_308	-23.9	16.7	-44.7315	81.2461
Vioolsdrif West locality (Witputs Basin)	7	Namibia	Dataset_309	-28.8	17.7	-43.1923	87.8301
Farm Arimas	7	Namibia	Dataset_310	-27.7544	16.9172	-44.0436	86.5612
Uitsig locality (Witputs Basin)	7	Namibia	Dataset_311	-27.5	17.1	-43.9233	86.1768
Fossil Bed A / First ridge in Section 3 at Farm Swartpunt (Witputs Basin)	7	Namibia	Dataset_312	-27.4775	16.6945	-44.2822	86.2235
Fossil Bed A / First ridge in Section 2 at Farm Swartpunt (Witputs Basin)	7	Namibia	Dataset_313	-27.4765	16.6936	-44.2831	86.2223
Bed ~1 m above the base of the siliciclastic horizons in Section 1 at Farm Swartpunt (Witputs Basin)	7	Namibia	Dataset_314	-27.4746	16.6953	-44.282	86.2194
Bed 1 of Section 1 at Farm Swartpunt (Witputs Basin)	7	Namibia	Dataset_315	-27.4746	16.6953	-44.282	86.2194
Fossil Bed A / First ridge in Section 1 at Farm Swartpunt (Witputs Basin)	7	Namibia	Dataset_316	-27.4746	16.6953	-44.282	86.2194
Fossil Bed B / Second ridge in Section 1 at Farm Swartpunt (Witputs Basin)	7	Namibia	Dataset_317	-27.4746	16.6953	-44.282	86.2194
Third ridge of Section 1 at Farm Swartpunt (Witputs Basin)	7	Namibia	Dataset_318	-27.4746	16.6953	-44.282	86.2194
Farm Swartpunt (Witputs Basin)	7	Namibia	Dataset_319	-27.4713	16.6945	-44.2832	86.215
Float from the kuppe at Farm Swartpunt (Witputs Basin)	7	Namibia	Dataset_320	-27.4713	16.6945	-44.2832	86.215
Locality 4 km north of Hoolog (Witputs Basin)	7	Namibia	Dataset_321	-27.4	18	-43.1482	85.8774
Bed ~15 m, Farm Sonntagsbrunn (Witputs Basin)	7	Namibia	Dataset_322	-27.3008	17.655	-43.4657	85.8029
Bed ~20 m, Farm Sonntagsbrunn (Witputs Basin)	7	Namibia	Dataset_323	-27.3008	17.655	-43.4657	85.8029
Bed ~35 m, Farm Sonntagsbrunn (Witputs Basin)	7	Namibia	Dataset_324	-27.3008	17.655	-43.4657	85.8029
Bed ~5 m, Farm Sonntagsbrunn (Witputs Basin)	7	Namibia	Dataset_325	-27.3008	17.655	-43.4657	85.8029
Bed ~50 m, Farm Sonntagsbrunn (Witputs Basin)	7	Namibia	Dataset_326	-27.3008	17.655	-43.4657	85.8029
Bed ~70 m, Farm Sonntagsbrunn (Witputs Basin)	7	Namibia	Dataset_327	-27.3008	17.655	-43.4657	85.8029
Farm Simplon	7	Namibia	Dataset_328	-26.7999	17.3499	-43.8058	85.1711
Locality 1 km east of Vioolsdrif (Witputs Basin)	7	Namibia	Dataset_329	-28.7	17.6	-43.2955	87.715
Farm Chamis near Mooifontein locality (Witputs Basin)	7	Namibia	Dataset_330	-26	17	-44.2238	84.1274
Mooifontein locality (Witputs Basin)	7	Namibia	Dataset_331	-25.9	17	-44.2367	83.989
Helmeringhausen locality (Witputs Basin)	7	Namibia	Dataset_332	-25.8	16.8	-44.428	83.8825
25 km north of Helmeringhausen locality (Witputs Basin)	7	Namibia	Dataset_333	-25.7	16.9	-44.3513	83.7278
Donkergange Farm (Zaris sub-basin)	7	Namibia	Dataset_603	-25.5	16.3	-44.9133	83.5451
Hauchabfontein locality (Zaris Sub-basin)	7	Namibia	Dataset_334	-25.5	16.3	-44.9133	83.5451
Zaris Pass locality (Witputs Basin)	7	Namibia	Dataset_335	-25	16.4	-44.885	82.8289
Locality south of Bullsport along Zebra River	7	Namibia	Dataset_336	-24.4715	16.3452	-44.9946	82.0951
Driedoornvlakte Farm locality near Schlip, Namibia (Witputs Basin)	7	Namibia	Dataset_337	-23.9	16.7	-44.7315	81.2461
Farm Driedoornvlagte pinnacle reef complex near Rietoog (Zaris Basin)	7	Namibia	Dataset_338	-23.8713	16.6578	-44.7727	81.2111
Outcrops south of Bar'deluovtjakka River Mouth on Digermul Peninsula	3	Norway	Dataset_339	70.549	28.0165	-47.8477	-88.4593
Outcrops near Manndrapselva on Digermul Peninsula	3	Norway	Dataset_340	70.5782	28.15	-47.8574	-88.3814
Birba North-1 borehole	5	Oman	Dataset_341	18.1	55.2	-5.42266	43.6467
Cycle A1-A3 (multiple boreholes)	5	Oman	Dataset_342	18.2	55.3	-5.30005	43.5832
Bed ~1.6 m at Rio Apa Block Locality 1	2	Paraguay	Dataset_343	-22.7695	-57.4851	-58.5014	79.1057
Bed ~1.5 m at Rio Apa Block Locality 1	2	Paraguay	Dataset_344	-22.7695	-57.4851	-58.5014	79.1057
Bed ~1.4 m at Rio Apa Block Locality 1	2	Paraguay	Dataset_345	-22.7695	-57.4851	-58.5014	79.1057
Bed ~1.9 m at Rio Apa Block section 2	2	Paraguay	Dataset_346	-22.7095	-57.5058	-58.5599	79.0614
Bed ~1.25 m at Rio Apa Block section 2	2	Paraguay	Dataset_347	-22.7095	-57.5058	-58.5599	79.0614
Bed ~0.75 m at Rio Apa Block section 2	2	Paraguay	Dataset_348	-22.7095	-57.5058	-58.5599	79.0614
Lopennik borehole (5448.4 - 5449.3 m)	3	Poland	Dataset_349	51.4912	23.0227	-56.2712	-116.847
Koplanos borehole	3	Poland	Dataset_350	51.5	23.02	-56.2667	-116.833
Kaplonosy borehole (1340.2 - 1340.7 m)	3	Poland	Dataset_351	51.5938	23.3454	-56.4267	-116.553
Kaplonosy borehole (1354.2 - 1372.0 m)	3	Poland	Dataset_352	51.5938	23.3454	-56.4267	-116.553
Radzin borehole (1354.2 - 1372.0 m)	3	Poland	Dataset_353	51.7411	22.5987	-55.9409	-116.577
Radzin borehole (1630.1 - 1640.1 m)	3	Poland	Dataset_354	51.7411	22.5987	-55.9409	-116.577
Malinovka PGI Archangelskgeologia Borehole (360 m depth) bear Obozersky in Arkhangelsk Region	4	Russia	Dataset_355	63.4574	40.2964	-56.3492	-89.5443
several borehole cores and natural outcrops (White Sea area)	4	Russia	Dataset_356	65.4263	39.7024	-54.5596	-88.0273
Bed 5 of the Valdai Series section near Medvezhy Creek on the Zimny Coast 5 km north of Zimniegorsky lighthouse (White Sea region)	4	Russia	Dataset_357	65.4945	39.7162	-54.5053	-87.9555
Lower part' (bed 1) at Medvezhy Creek of the Valdai Series section on the Zimny Coast 5 km north of Zimniegorsky lighthouse (White Sea region)	4	Russia	Dataset_358	65.4945	39.7162	-54.5053	-87.9555
Ust'-Yudoma/Yudoma-Maya confluence (Yudoma River)	4	Russia	Dataset_359	59.1298	135.24	-12.8449	-106.584
Nuuchchalakh valley (Yudoma River)	4	Russia	Dataset_360	59.4528	136.893	-13.1985	-107.438
Kyra-Ytyga or Kyyry-Ytyga River (Yudoma River)	4	Russia	Dataset_361	59.7194	137.377	-13.4771	-107.675
Localities near Bakeevo village on the Zilim River (southern Urals)	4	Russia	Dataset_362	53.3547	55.3571	-68.7312	-82.7635
Zigan River (southern Urals)	4	Russia	Dataset_363	53.7992	57.1279	-68.5218	-79.6842
Ryauzyak River Basin (south Urals)	4	Russia	Dataset_364	53.9564	57.1537	-68.3697	-79.5681
Manaisu Creek of Basa river near Kulmas (southern Urals)	4	Russia	Dataset_365	54.3256	57.1639	-68.0072	-79.38
Inzer River near Zuyakovo (southern Urals)	4	Russia	Dataset_366	54.4079	57.3733	-67.9465	-79.0225
Vesyolyi Creek (southern Urals)	4	Russia	Dataset_367	54.5	58	-67.9104	-78.0271
Yuryuzan River near Ust-Katav (southern Urals)	4	Russia	Dataset_368	54.9294	58.1631	-67.4975	-77.6292
Right bank of Kukkarauk Creek in the Bashkirian Anticlinorium (southern Urals)	4	Russia	Dataset_606	54.5	57.1279	-67.9104	-79.6842
Kirs 15 borehole (1862.45 - 1863.45 m)	4	Russia	Dataset_369	59.3386	52.2334	-62.5038	-82.8451
Section 0531 on the Sylvitsa River (western flank of central Urals)	4	Russia	Dataset_370	57.1584	57.9417	-65.271	-77.2224
Lower fossiliferous bed in section 0530 on the Sylvitsa River (western flank of central Urals)	4	Russia	Dataset_371	57.2254	58.1961	-65.2213	-76.8762
Upper fossiliferous bed in section 0530 on the Sylvitsa River (western flank of central Urals)	4	Russia	Dataset_372	57.2254	58.1961	-65.2213	-76.8762
Bed ~10 m in section 0528 on the Sylvitsa River (western flank of central Urals)	4	Russia	Dataset_373	57.3521	58.3364	-65.1041	-76.6623
Bed ~100 m in section 0528 on the Sylvitsa River (western flank of central Urals)	4	Russia	Dataset_374	57.3521	58.3364	-65.1041	-76.6623
Bed ~110 m in section 0528 on the Sylvitsa River (western flank of central Urals)	4	Russia	Dataset_375	57.3521	58.3364	-65.1041	-76.6623
Bed ~150 m in section 0528 on the Sylvitsa River (western flank of central Urals)	4	Russia	Dataset_376	57.3521	58.3364	-65.1041	-76.6623
Bed ~20 m in section 0528 on the Sylvitsa River (western flank of central Urals)	4	Russia	Dataset_377	57.3521	58.3364	-65.1041	-76.6623
Bed ~300 m in section 0528 on the Sylvitsa River (western flank of central Urals)	4	Russia	Dataset_378	57.3521	58.3364	-65.1041	-76.6623
Bed ~35 m in section 0528 on the Sylvitsa River (western flank of central Urals)	4	Russia	Dataset_379	57.3521	58.3364	-65.1041	-76.6623
Bed ~45 m in section 0528 on the Sylvitsa River (western flank of central Urals)	4	Russia	Dataset_380	57.3521	58.3364	-65.1041	-76.6623
Bed ~55 m in section 0528 on the Sylvitsa River (western flank of central Urals)	4	Russia	Dataset_381	57.3521	58.3364	-65.1041	-76.6623
Bed ~70 m in section 0528 on the Sylvitsa River (western flank of central Urals)	4	Russia	Dataset_382	57.3521	58.3364	-65.1041	-76.6623
Bed ~85 m in section 0528 on the Sylvitsa River (western flank of central Urals)	4	Russia	Dataset_383	57.3521	58.3364	-65.1041	-76.6623
Section 0403 along the Mezhevaya Utka River (western flank of central Urals)	4	Russia	Dataset_384	57.6755	59.3879	-64.8348	-75.262
Section 0303 along the Us’va River (western flank of central Urals)	4	Russia	Dataset_385	57.9191	58.7668	-64.564	-75.9855
Section 0317 on the Sylvitsa River (western flank of central Urals)	4	Russia	Dataset_386	58.0169	58.7774	-64.4672	-75.9509
Bed ~104 m in section 0535 on the Sylvitsa River (western flank of central Urals)	4	Russia	Dataset_387	58.0169	58.7774	-64.4672	-75.9509
Bed ~140.5 m in section 0535 on the Sylvitsa River (western flank of central Urals)	4	Russia	Dataset_388	58.0169	58.7774	-64.4672	-75.9509
Bed ~28.5 m in section 0535 on the Sylvitsa River (western flank of central Urals)	4	Russia	Dataset_389	58.0169	58.7774	-64.4672	-75.9509
Bed ~30 m in section 0535 on the Sylvitsa River (western flank of central Urals)	4	Russia	Dataset_390	58.0169	58.7774	-64.4672	-75.9509
Bed ~35 m in section 0535 on the Sylvitsa River (western flank of central Urals)	4	Russia	Dataset_391	58.0169	58.7774	-64.4672	-75.9509
Bed ~36.5 m in section 0535 on the Sylvitsa River (western flank of central Urals)	4	Russia	Dataset_392	58.0169	58.7774	-64.4672	-75.9509
Bed ~38 m in section 0535 on the Sylvitsa River (western flank of central Urals)	4	Russia	Dataset_393	58.0169	58.7774	-64.4672	-75.9509
Bed ~43 m in section 0535 on the Sylvitsa River (western flank of central Urals)	4	Russia	Dataset_394	58.0169	58.7774	-64.4672	-75.9509
Bed ~44 m in section 0535 on the Sylvitsa River (western flank of central Urals)	4	Russia	Dataset_395	58.0169	58.7774	-64.4672	-75.9509
Bed ~54.5 m in section 0535 on the Sylvitsa River (western flank of central Urals)	4	Russia	Dataset_396	58.0169	58.7774	-64.4672	-75.9509
Bed ~75 m in section 0535 on the Sylvitsa River (western flank of central Urals)	4	Russia	Dataset_397	58.0169	58.7774	-64.4672	-75.9509
Bed ~78 m in section 0535 on the Sylvitsa River (western flank of central Urals)	4	Russia	Dataset_398	58.0169	58.7774	-64.4672	-75.9509
Bed ~86.5 m in section 0535 on the Sylvitsa River (western flank of central Urals)	4	Russia	Dataset_399	58.0169	58.7774	-64.4672	-75.9509
Cherny Kamen Formation of the Sylvitsa Series (Central Urals)	4	Russia	Dataset_400	58.0169	58.7774	-64.4672	-75.9509
Left bank of the Us'va River upstream from Multyk Rock (western flank of central Urals)	4	Russia	Dataset_401	58.4297	57.8616	-64.0043	-76.9505
Locality near mouth of the Kos'va River (central Urals)	4	Russia	Dataset_402	58.8344	57.7863	-63.5979	-76.9251
Nyar Village, Shirokovskoe Reservoir, Perm District (central Urals)	4	Russia	Dataset_403	58.9942	58.0492	-63.4554	-76.5799
Vizhay River (western flank of central Urals)	4	Russia	Dataset_404	61.0698	59.6922	-61.4579	-74.426
Seregovo borehole #40 (1545-1543 m)	4	Russia	Dataset_405	57.4848	49.6704	-63.7823	-87.0483
Seregovo borehole #40 (1608-1603 m)	4	Russia	Dataset_406	57.4848	49.6704	-63.7823	-87.0483
Seregovo borehole (1312-1305 m)	4	Russia	Dataset_407	57.4848	49.6704	-63.7823	-87.0483
Kotlas borehole (1905.90–1623.25) (1827-1822)	4	Russia	Dataset_408	61.25	46.63	-59.7142	-86.7607
Storozhevsk borehole (1924-1921 m)	4	Russia	Dataset_409	61.9417	52.3201	-60.0187	-81.2292
Yarensk borehole (1552 m)	4	Russia	Dataset_410	62.1778	49.0932	-59.3205	-83.9257
Kimberella Lenses' fossil cluster (Z1, I) bed at Zimnie Gory Locality (White Sea region)	4	Russia	Dataset_411	65.4263	39.7024	-54.5596	-88.0273
4.5 km south of Zimnie Gory Lighthouse, Winter Mountains, Winter Coast (White Sea region)	4	Russia	Dataset_412	65.4404	39.7065	-54.5486	-88.0117
Fossil cluster yellow member (Z3, X) at Zimnie Gory locality (White Sea region)	4	Russia	Dataset_413	65.4497	39.7086	-54.5413	-88.0018
Yorgia Bed' fossil cluster (Z2, III) bed at Zimnie Gory locality (White Sea region)	4	Russia	Dataset_414	65.4497	39.7086	-54.5413	-88.0018
Zimnii Bereg locality of Winter Coat near Zimniegorsk lighthouse (White Sea region)	4	Russia	Dataset_415	65.4667	39.7075	-54.5267	-87.9866
Red fossil cluster (Z4, XIV) bed in Medvezhiy Creek at the Zimnie Gory locality (White Sea region)	4	Russia	Dataset_416	65.4945	39.7162	-54.5053	-87.9555
Leino-14 borehole (1707.4 - 1709.8 m)	4	Russia	Dataset_417	59.3386	52.2334	-62.5038	-82.8451
K041 Kartochka Formation locality (Siberia)	4	Russia	Dataset_418	58.616	96.9864	-16.6341	-86.7835
Section 1205 on Kersuke River of the north-western slope of the Olenek Uplift (Siberia)	4	Russia	Dataset_419	71.0976	122.925	-25.0391	-101.862
Section 0601 of Khorbusuonka River on the north-western slope of the Olenek Uplift (Siberia)	4	Russia	Dataset_420	71.1388	123.875	-25.038	-102.204
Khorbusuonka River of the Olenek Uplift (Siberia)	4	Russia	Dataset_421	71.1991	123.736	-25.1037	-102.164
Section 0605 on Khorbusuonka River of the north-western slope of the Olenek Uplift (Siberia)	4	Russia	Dataset_422	71.2061	123.693	-25.1124	-102.15
Section 0607 of Khorbusuonka River on the north-western slope of the Olenek Uplift (Siberia)	4	Russia	Dataset_423	71.2784	123.713	-25.1833	-102.167
Leningrad region	4	Russia	Dataset_424	59.614	29.9467	-55.8253	-100.703
Vostok-3 Borehole of the Tomsk Region, 4200 m (West Siberian Platform)	4	Russia	Dataset_425	59.2786	85.843	-20.1201	-81.9252
Vostok-3 Borehole of the Tomsk Region, 4412-4405 m (West Siberian Platform)	4	Russia	Dataset_426	59.2786	85.843	-20.1201	-81.9252
Malyi Anai River near Lake Baikal (Siberia, Russia)	4	Russia	Dataset_427	53.571	108.174	-9.61691	-90.7472
Kotlas borehole (2338.45–2034.70) (2281-2278)	4	Russia	Dataset_428	61.25	46.63	-59.7142	-86.7607
Borehole C18 (depth 214-254 m) of the right bank of the Agma River Valley (Onega Peninsula)	4	Russia	Dataset_429	64.3583	38.3795	-55.1295	-89.8742
Bed ~5 m in section on the southern coast near the mouth of the Lyamtsa River (White Sea region)	4	Russia	Dataset_430	64.441	37.0647	-54.7263	-90.5855
Bed ~18 m in section on the southern coast near the mouth of the Lyamtsa River (White Sea region)	4	Russia	Dataset_431	64.4411	37.0644	-54.7261	-90.5856
Bed of "Lamtsa" section (Lyamsta River?) at ~110 m in composite section of White Sea region	4	Russia	Dataset_432	64.4413	37.0624	-54.7255	-90.5866
Bed ~45 m in section on the southern coast near the mouth of the Lyamtsa River (White Sea region)	4	Russia	Dataset_433	64.4413	37.0644	-54.726	-90.5854
Bed ~36 m in section on the southern coast near the mouth of the Lyamtsa River (White Sea region)	4	Russia	Dataset_434	64.4414	37.0644	-54.7259	-90.5853
Lyamtsa (L2, XII) Bed	4	Russia	Dataset_435	64.4415	37.0626	-54.7253	-90.5863
Inaria bed at locality near village of Lamtsa (Lyamsta?), ~75 m in composite section of White Sea region	4	Russia	Dataset_436	64.4427	37.0679	-54.7258	-90.5818
K025 Artyugino 1 road locality (Sibera)	4	Russia	Dataset_437	58.6956	96.6933	-16.7736	-86.6784
K036 locality (Siberia)	4	Russia	Dataset_438	58.7004	96.8158	-16.7493	-86.74
K030 Moshakov Formation locality (Siberia)	4	Russia	Dataset_439	58.7091	96.7422	-16.7742	-86.7084
Bobrovskaya borehole of the Moscow Syneclise	4	Russia	Dataset_440	56.9364	51.8845	-64.7277	-84.9321
Nepeitsino No. I borehole (depth=1417-1428 m) of the Moscow Syneclise	4	Russia	Dataset_441	57.13	42.2969	-62.1094	-95.0367
Galich-1 borehole (3641-3642 m) of the Moscow Syneclise	4	Russia	Dataset_442	58.3753	42.3498	-61.1147	-93.4594
Nizhnyaya Pesha borehole (3808.95 - 3799.55 m)	4	Russia	Dataset_443	58.6281	59.852	-63.9002	-74.553
Soligalich-1 borehole of the Moscow Syneclise	4	Russia	Dataset_444	59.0742	42.289	-60.5221	-92.6967
Soligalich-7 borehole of the Moscow Syneclise	4	Russia	Dataset_445	59.0749	42.2917	-60.5223	-92.6936
Gatchina, borehole #13 (221-213 m), Leningrad region	4	Russia	Dataset_446	59.5628	30.1071	-55.9208	-100.685
Gatchina, borehole #33 (205.9 m), Leningrad region	4	Russia	Dataset_447	59.5628	30.1071	-55.9208	-100.685
Roslyatino-1 borehole of the Moscow Syneclise	4	Russia	Dataset_448	59.7638	44.226	-60.4698	-90.2568
Salu river, right tributary of Verhovka river, 20 km south from Village Nenoksa, borehols "C" (46.2-22.7 m)	4	Russia	Dataset_449	64.6226	39.1802	-55.109	-89.1154
Locality 11 km above the mouth of the Suzma River (Onega Peninsula)	4	Russia	Dataset_450	64.6415	38.8335	-55.0096	-89.3109
Valdai Series section at Syuzma River (Onega Peninsula)	4	Russia	Dataset_451	64.7061	38.917	-54.9766	-89.1958
Locality 5.6 km above the mouth of the Suzma River (Onega Peninsula)	4	Russia	Dataset_452	64.708	38.9077	-54.9728	-89.1997
Leshukon borehole (2102-2106 m)	4	Russia	Dataset_453	64.8972	45.7647	-56.2408	-84.5338
Bed 11 of the Valdai Series section at Medvezhy Creek on the Zimny Coast 5 km north of Zimniegorsky lighthouse (White Sea region)	4	Russia	Dataset_454	65.4945	39.7162	-54.5053	-87.9555
Bed 2 of the Valdai Series section at Medvezhy Creek on the Zimny Coast 5 km north of Zimniegorsky lighthouse (White Sea region)	4	Russia	Dataset_455	65.4945	39.7162	-54.5053	-87.9555
Patrekeevka borehole (325.2 - 318.5 m)	4	Russia	Dataset_456	65.4974	39.7973	-54.5209	-87.904
Vaizitsa borehole (328 m)	4	Russia	Dataset_457	65.4974	39.7973	-54.5209	-87.904
Vaizitsa borehole (409 m)	4	Russia	Dataset_458	65.4974	39.7973	-54.5209	-87.904
Gavrilov-Yam borehole #5 (2410 m) in Yaroslavi Region	4	Russia	Dataset_459	57.2994	39.8549	-61.1564	-96.9991
Khastakhskaya-930 (~2500 m) borehole (Siberia)	4	Russia	Dataset_460	72.5441	116.68	-26.8228	-100.036
Section 0309 along the Us’va River (western flank of central Urals)	4	Russia	Dataset_461	57.8764	58.6958	-64.6029	-76.0825
Yenisey River (Siberian Platform)	4	Russia	Dataset_462	60.6198	89.7793	-20.1601	-84.4636
Sukhaya Tunguska River, 12 to 17 km east of its junction with the Yenisei River, Turukhansk Uplift (Siberia)	4	Russia	Dataset_463	65.8128	88.0166	-24.9394	-86.8248
Sukhaya Tunguska River, 12 to 17 km east of its junction with the Yenisei River, Turukhansk Uplift (Siberia)	4	Russia	Dataset_464	65.8128	88.0166	-24.9394	-86.8248
Vostok-3 Borehole of the Tomsk Region, 4161-4149 m (West Siberian Platform)	4	Russia	Dataset_465	59.2786	85.843	-20.1201	-81.9252
Vostok-3 Borehole of the Tomsk Region, 4000 m (West Siberian Platform)	4	Russia	Dataset_466	59.2786	85.843	-20.1201	-81.9252
Vostok-3 Borehole of the Tomsk Region, 4061-4054 m (West Siberian Platform)	4	Russia	Dataset_467	59.2786	85.843	-20.1201	-81.9252
Kikenka river (tributary of river Strelka), south from Strelna, Saint-Petersburg suburb	4	Russia	Dataset_468	59.8442	30.0555	-55.7254	-100.322
Borehole Luga #8 (514 m) in Leningrad region	4	Russia	Dataset_469	59.8963	30.3126	-55.7934	-100.106
Section 1005 of Olenek Uplift (Siberia)	4	Russia	Dataset_470	71.0868	122.48	-25.0495	-101.703
Section 0903 of the Olenek Uplift (Siberia)	4	Russia	Dataset_471	71.343	123.827	-25.2425	-102.217
Khorbusuonka River of the Olenek Uplift (Siberia)	4	Russia	Dataset_472	71.1991	123.736	-25.1037	-102.164
Section 0703 on the north-western slope of Olenek Uplift (Siberia)	4	Russia	Dataset_473	71.2894	123.874	-25.1874	-102.226
Section 0702 of the Olenek Uplift (Siberia)	4	Russia	Dataset_474	71.2925	123.775	-25.1946	-102.192
Section 0710 of the Olenek Uplift (Siberia)	4	Russia	Dataset_475	71.4521	123.846	-25.3498	-102.24
Burskaya-3410 borehole (Siberia)	4	Russia	Dataset_476	71.7477	121.668	-25.7426	-101.533
Khastakhskaya-930 (~2600 m) borehole (Siberia)	4	Russia	Dataset_477	72.5441	116.68	-26.8228	-100.036
Maya River locality in Uchur-Maya region (Siberian Platform)	4	Russia	Dataset_478	59	137	-12.7488	-107.516
Kyra-Ytyga or Kyyry-Ytyga River (Siberian Platform)	4	Russia	Dataset_479	59.7194	137.377	-13.4771	-107.675
Obozersk-1 borehole (303.5 m)	4	Russia	Dataset_480	63.4569	40.2964	-56.3496	-89.5448
Locality on the left bank of the Onega River, 1 km downstream from mouth of Somba Creek (Onega Peninsula)	4	Russia	Dataset_481	63.6522	38.7312	-55.7939	-90.3759
Level ~ 13 m at Solza River section (Onega Peninsula)	4	Russia	Dataset_482	64.3871	39.466	-55.373	-89.1674
Level ~ 20 m at Solza River section (Onega Peninsula)	4	Russia	Dataset_483	64.3871	39.466	-55.373	-89.1674
Level ~ 23 m at Solza River section (Onega Peninsula)	4	Russia	Dataset_484	64.3871	39.466	-55.373	-89.1674
Level ~ 9 m at Solza River section (Onega Peninsula)	4	Russia	Dataset_485	64.3871	39.466	-55.373	-89.1674
Locality on the Solza River, 6.5 km from the dam of the water intake structure near Severodvinsk (Onega Peninsula)	4	Russia	Dataset_486	64.4783	39.543	-55.3157	-89.0296
Locality on left bank of Solza River, 5 km south of Severodvinsk City dam (Onega Peninsula)	4	Russia	Dataset_487	64.4902	39.5347	-55.3038	-89.0232
Fedomia bed at Solza River (Onega Peninsula)	4	Russia	Dataset_488	64.5	39.6	-55.3113	-88.9726
Solza River (SL1, VII) bed (Onega Peninsula)	4	Russia	Dataset_489	64.5179	39.5373	-55.2814	-88.9946
Karakhta River (K2, VI) Bed (Onega Peninsula)	4	Russia	Dataset_490	64.5324	39.3064	-55.2141	-89.1252
Locality on left bank of Kharakhta River, 2 km upstream from Severodvinsk-Onega road (Onega Peninsula)	4	Russia	Dataset_491	64.6035	39.2194	-55.1342	-89.1097
Locality on the right bank of the Suzma River, 5 km upstream of the mouth near Suzma village (White Sea region)	4	Russia	Dataset_492	64.7144	38.9146	-54.9692	-89.1891
Fossil cluster Yeloviy 1 (Z5) bed at Yeloviy S Creek of Zimnie Gory locality (White Sea region)	4	Russia	Dataset_493	65.4843	39.7127	-54.5131	-87.9671
Fossil cluster Yeloviy 2 (Z6) bed at Yeloviy S Creek of Zimnie Gory locality (White Sea region)	4	Russia	Dataset_494	65.4843	39.7127	-54.5131	-87.9671
Fossil cluster Yeloviy 3 (Z7) bed at Yeloviy S Creek of Zimnie Gory locality (White Sea region)	4	Russia	Dataset_495	65.4843	39.7127	-54.5131	-87.9671
Fossil cluster Yeloviy 4 (Z8) bed at Yeloviy S Creek of Zimnie Gory locality (White Sea region)	4	Russia	Dataset_496	65.4843	39.7127	-54.5131	-87.9671
Fossil cluster Yeloviy 5 (Z9) bed at Yeloviy S Creek of Zimnie Gory locality (White Sea region)	4	Russia	Dataset_497	65.4843	39.7127	-54.5131	-87.9671
Section near Sterlitamak-Beloretsk road between Makarovo and Kulgunino	4	Russia	Dataset_498	53.1848	56.4016	-69.0407	-81.185
Zigan River localities near Karanyurt Creek (southern Urals)	4	Russia	Dataset_499	53.7992	57.1279	-68.5218	-79.6842
Localities near Sosnovka village on the Zilim River (southern Urals)	4	Russia	Dataset_500	53.8583	58.2927	-68.5693	-77.8022
Askyn River (southern Urals)	4	Russia	Dataset_501	54.0199	57.7467	-68.364	-78.607
Fossil cluster Lower Yellow (Z12, XXIII) bed at Zimnie Gory locality (White Sea region)	4	Russia	Dataset_502	65.4432	39.7027	-54.5454	-88.0114
Fossil cluster Upper Yellow (Z11, XXII) bed at Zimnie Gory locality (White Sea region)	4	Russia	Dataset_503	65.4432	39.7027	-54.5454	-88.0114
Vaizitsa Beds' fossil cluster (Z10, XXI) bed at Zimnie Gory locality (White Sea region)	4	Russia	Dataset_504	65.4794	39.7083	-54.5162	-87.9743
Rio Estenilla 1 section	3	Spain	Dataset_505	39.4766	-4.7709	-35.0281	-4.93659
Río Huso section on north side of Valdelacasa Anticline (Galician-Castilian Zone)	3	Spain	Dataset_506	39.8	-6	-35.0255	-6.15805
Tirteafuera section, locality 19	3	Spain	Dataset_507	38.9	-4.4	-35.4737	-4.36679
[truncated: 97 more rows]

## Sheet: Fig_S2
Presence/absence matrix	Affinovendia	Aggregatosphaera	Albumares	Andiva	Anfesta	Anhuiphyton	Annulatubus	Anomalophyton	Archaeaspinus	Archaeichnium	Archaeonassa	Archangelia	Archyfasma	Arkarua	Armillifera	Atakia	Aulozoon (informal)	Ausia	Avalofractus	Baculiphyca	Beothukis	Bergaueria	Bradgatia	Burykhia	Calyptrina	Charnia	Charniodiscus	Circulichnis	Cloudina	Conichnus	Conomedusites	Conotubus	Corumbella	Cucullus	Cyanorus	Dickinsonia	Doushantuophyton	Dumbbell (informal)	Elainabella	Enteromorphites	Eoandromeda	Eoholynia	Epibaion	Ernietta	Favosiphycus	Fedomia	Flabellophyton	Fractofusus	Frondophyllas
[truncated: 34 more rows]
[truncated: 126 more columns]

[truncated: 40 more sheets: Fig_S3, Fig_S4, Fig_S5, Fig_S6, Fig_S7, Fig_S8, Fig_S9, Fig_S10, Fig_S11, Fig_S12, Fig_S13, Fig_S14, Fig_S15, Fig_S16, Fig_S17, Table_1, Table_2, Table_S1, Table_S2, Table_S3 …]
